# Supplementary material for: Stress and substance abuse among workers during the COVID-19 pandemic in an intensive care unit: A cross-sectional study
Source: PLoS One. 2022 Feb 10;17(2):e0263892. doi: 10.1371/journal.pone.0263892 (PMC8830709; doi:10.1371/journal.pone.0263892)
Supplement: S8 File — (XLSX) [file pone.0263892.s008.xlsx]

## Sheet: Sheet1
Qual é a sua idade?	Qual é o seu sexo?	Qual é a sua área de atuação profissional?	Quantas horas por semana você tem contato com setores que trabalham com doentes infectados no cenário da pandemia?	Você tem histórico de doença psiquiátrica?	No caso de ter histórico de doença psiquiátrica, qual das opções a seguir melhor se encaixa?	Você tem histórico de infecção por COVID-19?	No caso de ter histórico de infecção por COVID-19, qual foi o quadro clínico?	Teve algum familiar infectado por COVID-19?	No caso de ter tido 1 ou mais familiar(es) infectado(s) por COVID-19, qual foi o quadro clínico mais grave?	Você está assistindo (ou acompanhando pela internet) mais noticiários que o habitual?	Você mora com alguém que é grupo de risco (idosos, imunossuprimido, criança, etc) para a infecção por COVID-19?	Você precisou sair de casa para proteger seus familiares e evitar o contágio deles?	Você sente que sua saúde mental está pior no contexto da pandemia? (ex: tristeza, insônia, stress, ansiedade, ideação suicida, desesperança, anedonia, agressividade)	1. Qualquer lembrança trazia de volta sentimentos sobre a situação.	2. Eu tinha problemas em manter o sono.	3. Outros acontecimentos faziam com que eu ficasse pensando sobre a situação.	4. Eu me sentia irritável e bravo.	5. Eu evitava ficar chateado quando pensava sobre a situação ou era lembrado dela.	6. Eu pensava sobre a situação mesmo quando não tinha intenção de pensar.	7. Eu sentia como se não tivesse passado pela situação ou como se não fosse real.	8. Eu me mantive longe de coisas que pudessem relembrar a situação.	9. Imagens sobre a situação saltavam em minha mente.	10. Eu ficava sobressaltado e facilmente alarmado.	11. Eu tentei não pensar sobre a situação.	12. Eu sabia que ainda tinha muitas emoções ligadas à situação, mas as evitei.	13. Meus sentimentos sobre a situação estavam como que entorpecidos.	14. Eu me peguei agindo ou sentindo como se estivesse de volta à situação.	15. Eu tive problemas para dormir.	16. Eu tive ondas de fortes emoções relativas à situação.	17. Eu tentei retirar a situação da minha memória.	18. Eu tive problemas de concentração.	19. Lembranças da situação faziam com que eu tivesse reações físicas, como suores, problemas para respirar, náuseas ou coração disparado.	20. Eu tive sonhos sobre a situação.	21. Eu me sentia atento ou na defensiva.	22. Eu tentei não falar sobre a situação.	Derivados do tabaco (cigarros, charuto, cachimbo, fumo de corda...)	Bebidas alcoólicas (cerveja, vinho, destilados como pinga, uísque, vodka, vermutes...)	Maconha (baseado, erva, haxixe...)	Cocaína, crack (pó, pedra, branquinha, nuvem...)	Estimulantes como anfetaminas ou ecstasy (bolinhas, rebites...)	Inalantes (cola de sapateiro, cheirinho-da-loló, tinta, gasolina, éter, lança-perfume,benzina...)	Hipnóticos/sedativos (remédios para dormir: diazepam, lorazepan, lorax, dienpax, rohypnol).	Drogas alucinógenas (como LSD, ácido, chá-de-lírio, cogumelos...)	Opióides (heroína, morfina, metadona, codeína...)	Outras drogas ou substâncias de abuso não listadas anteriormente	Derivados do tabaco (cigarros, charuto, cachimbo, fumo de corda...)	Bebidas alcoólicas (cerveja, vinho, destilados como pinga, uísque, vodka, vermutes...)	Maconha (baseado, erva, haxixe...)	Cocaína, crack (pó, pedra, branquinha, nuvem...)
Entre 28 e 32 anos	Masculino	Medicina	Acima de 48 horas	Não	Não tenho histórico de doença psiquiátrica.	Não	Não fui infectado(a).	Sim	Tratamento ambulatorial.	Não	Não	Não	Sim	Nem um pouco.	Nem um pouco.	Nem um pouco.	Moderadamente.	Moderadamente.	Um pouco.	Nem um pouco.	Nem um pouco.	Um pouco.	Um pouco.	Nem um pouco.	Um pouco.	Nem um pouco.	Nem um pouco.	Nem um pouco.	Nem um pouco.	Nem um pouco.	Um pouco.	Nem um pouco.	Nem um pouco.	Nem um pouco.	Nem um pouco.	Não	Sim	Não	Não	Não	Não	Não	Não	Não	Não		Semanalmente	Nunca	Nunca
Entre 28 e 32 anos	Masculino	Medicina	Acima de 48 horas	Sim	Transtorno de Ansiedade	Sim	Internação hospitalar.	Não	Não tive familiar infectado.	Sim	Não	Sim	Sim	Moderadamente.	Moderadamente.	Moderadamente.	Moderadamente.	Moderadamente.	Moderadamente.	Moderadamente.	Moderadamente.	Moderadamente.	Muito.	Um pouco.	Moderadamente.	Moderadamente.	Moderadamente.	Muito.	Moderadamente.	Um pouco.	Muito.	Moderadamente.	Moderadamente.	Muito.	Moderadamente.	Não	Sim	Não	Não	Não	Não	Não	Não	Não	Não	Nunca	Semanalmente	Nunca	Nunca
Entre 18 e 22 anos	Feminino	Não sou profissional da saúde	Sem exposição direta a pacientes infectados.	Sim	Transtorno de Ansiedade	Não	Não fui infectado(a).	Sim	Óbito.	Não	Sim	Não	Sim	Muito.	Um pouco.	Muito.	Um pouco.	Um pouco.	Um pouco.	Nem um pouco.	Um pouco.	Um pouco.	Um pouco.	Um pouco.	Moderadamente.	Um pouco.	Um pouco.	Moderadamente.	Um pouco.	Nem um pouco.	Um pouco.	Nem um pouco.	Um pouco.	Muito.	Nem um pouco.	Não	Sim	Não	Não	Não	Não	Não	Não	Não	Não	Nunca	Semanalmente	Nunca	Nunca
Entre 33 e 37 anos	Masculino	Enfermagem	Acima de 48 horas	Não	Não tenho histórico de doença psiquiátrica.	Sim	Tratamento ambulatorial.	Sim	Tratamento ambulatorial.	Sim	Não	Sim	Sim	Um pouco.	Um pouco.	Muito.	Moderadamente.	Muito.	Um pouco.	Muito.	Um pouco.	Um pouco.	Um pouco.	Um pouco.	Um pouco.	Um pouco.	Um pouco.	Um pouco.	Um pouco.	Muito.	Muito.	Muito.	Moderadamente.	Muito.	Muito.	Não	Não	Não	Não	Não	Não	Não	Não	Não	Não	Nunca	1 ou 2 vezes	Nunca	Nunca
Entre 38 e 42 anos	Feminino	Enfermagem	Acima de 48 horas	Não	Não tenho histórico de doença psiquiátrica.	Sim	Tratamento ambulatorial.	Sim	Tratamento ambulatorial.	Sim	Sim	Não	Sim	Muito.	Moderadamente.	Muito.	Muito.	Um pouco.	Muito.	Extremamente.	Muito.	Muito.	Um pouco.	Um pouco.	Muito.	Um pouco.	Um pouco.	Um pouco.	Um pouco.	Moderadamente.	Um pouco.	Um pouco.	Moderadamente.	Moderadamente.	Um pouco.	Não	Não	Não	Não	Não	Não	Não	Não	Não	Não	Nunca	1 ou 2 vezes	Nunca	Nunca
Entre 33 e 37 anos	Masculino	Enfermagem	Entre 24-48 horas	Não	Não tenho histórico de doença psiquiátrica.	Não	Não fui infectado(a).	Não	Não tive familiar infectado.	Sim	Sim	Não	Não	Moderadamente.	Moderadamente.	Moderadamente.	Moderadamente.	Moderadamente.	Moderadamente.	Moderadamente.	Moderadamente.	Moderadamente.	Moderadamente.	Um pouco.	Nem um pouco.	Nem um pouco.	Um pouco.	Moderadamente.	Moderadamente.	Nem um pouco.	Nem um pouco.	Nem um pouco.	Nem um pouco.	Moderadamente.	Moderadamente.	Não	Sim	Não	Não	Não	Não	Não	Não	Não	Não	Nunca	Semanalmente	Nunca	Nunca
Entre 33 e 37 anos	Feminino	Farmacêutica	Acima de 48 horas	Não	Não tenho histórico de doença psiquiátrica.	Sim	Tratamento ambulatorial.	Não	Não tive familiar infectado.	Não	Não	Não	Sim	Um pouco.	Moderadamente.	Um pouco.	Moderadamente.	Um pouco.	Um pouco.	Nem um pouco.	Um pouco.	Um pouco.	Um pouco.	Um pouco.	Um pouco.	Um pouco.	Um pouco.	Moderadamente.	Um pouco.	Um pouco.	Moderadamente.	Um pouco.	Nem um pouco.	Um pouco.	Um pouco.	Não	Sim	Não	Não	Não	Não	Não	Não	Não	Não	Nunca	Semanalmente	Nunca	Nunca
Entre 28 e 32 anos	Feminino	Enfermagem	Entre 24-48 horas	Não	Não tenho histórico de doença psiquiátrica.	Sim	Tratamento ambulatorial.	Não	Não tive familiar infectado.	Sim	Sim	Não	Sim	Muito.	Moderadamente.	Um pouco.	Um pouco.	Muito.	Um pouco.	Um pouco.	Moderadamente.	Um pouco.	Um pouco.	Muito.	Um pouco.	Um pouco.	Um pouco.	Moderadamente.	Muito.	Um pouco.	Um pouco.	Moderadamente.	Moderadamente.	Um pouco.	Um pouco.	Sim	Sim	Não	Não	Não	Não	Não	Não	Não	Não	Semanalmente	Diariamente ou quase todo dia	Nunca	Nunca
Entre 38 e 42 anos	Masculino	Enfermagem	Acima de 48 horas	Não	Não tenho histórico de doença psiquiátrica.	Sim	Tratamento ambulatorial.	Não	Não tive familiar infectado.	Não	Sim	Não	Não	Nem um pouco.	Nem um pouco.	Um pouco.	Nem um pouco.	Um pouco.	Um pouco.	Nem um pouco.	Moderadamente.	Nem um pouco.	Nem um pouco.	Um pouco.	Um pouco.	Nem um pouco.	Nem um pouco.	Nem um pouco.	Um pouco.	Um pouco.	Nem um pouco.	Nem um pouco.	Nem um pouco.	Um pouco.	Nem um pouco.	Não	Sim	Não	Não	Não	Não	Não	Não	Não	Não	Nunca	Semanalmente	Nunca	Nunca
Entre 23 e 27 anos	Feminino	Enfermagem	Entre 24-48 horas	Não	Não tenho histórico de doença psiquiátrica.	Sim	Tratamento ambulatorial.	Não	Não tive familiar infectado.	Não	Não	Não	Sim	Um pouco.	Nem um pouco.	Um pouco.	Um pouco.	Um pouco.	Moderadamente.	Moderadamente.	Nem um pouco.	Um pouco.	Um pouco.	Moderadamente.	Um pouco.	Um pouco.	Um pouco.	Um pouco.	Um pouco.	Um pouco.	Um pouco.	Um pouco.	Nem um pouco.	Um pouco.	Um pouco.	Não	Sim	Não	Não	Não	Não	Não	Não	Não	Não	Nunca	Mensalmente	Nunca	Nunca
Entre 38 e 42 anos	Feminino	Medicina	Acima de 48 horas	Sim	Transtorno de Ansiedade	Não	Não fui infectado(a).	Não	Não tive familiar infectado.	Não	Não	Sim	Sim	Um pouco.	Um pouco.	Moderadamente.	Moderadamente.	Moderadamente.	Moderadamente.	Moderadamente.	Moderadamente.	Moderadamente.	Um pouco.	Moderadamente.	Moderadamente.	Muito.	Um pouco.	Muito.	Muito.	Moderadamente.	Moderadamente.	Um pouco.	Nem um pouco.	Um pouco.	Um pouco.	Sim	Sim	Não	Não	Sim	Não	Sim	Não	Sim	Sim	Diariamente ou quase todo dia	Diariamente ou quase todo dia	Nunca	Nunca
Entre 28 e 32 anos	Feminino	Fisioterapia	Acima de 48 horas	Não	Não tenho histórico de doença psiquiátrica.	Sim	Tratamento ambulatorial.	Não	Não tive familiar infectado.	Não	Não	Não	Sim	Moderadamente.	Moderadamente.	Moderadamente.	Um pouco.	Moderadamente.	Moderadamente.	Moderadamente.	Moderadamente.	Moderadamente.	Moderadamente.	Muito.	Moderadamente.	Moderadamente.	Um pouco.	Moderadamente.	Um pouco.	Moderadamente.	Moderadamente.	Um pouco.	Moderadamente.	Moderadamente.	Um pouco.	Não	Sim	Não	Não	Não	Não	Sim	Não	Não	Não	1 ou 2 vezes	Semanalmente	Nunca	Nunca
Entre 28 e 32 anos	Masculino	Enfermagem	Entre 24-48 horas	Não	Não tenho histórico de doença psiquiátrica.	Sim	Tratamento ambulatorial.	Não	Não tive familiar infectado.	Sim	Não	Não	Não	Nem um pouco.	Um pouco.	Um pouco.	Nem um pouco.	Um pouco.	Um pouco.	Nem um pouco.	Um pouco.	Um pouco.	Um pouco.	Muito.	Um pouco.	Um pouco.	Um pouco.	Um pouco.	Nem um pouco.	Muito.	Um pouco.	Muito.	Nem um pouco.	Moderadamente.	Moderadamente.	Não	Não	Não	Não	Não	Não	Não	Não	Não	Não	Nunca	Nunca	Nunca	Nunca
Entre 33 e 37 anos	Feminino	Enfermagem	Até 24 horas	Não	Não tenho histórico de doença psiquiátrica.	Sim	Tratamento ambulatorial.	Sim	Óbito.	Não	Sim	Não	Não	Um pouco.	Um pouco.	Um pouco.	Um pouco.	Um pouco.	Um pouco.	Um pouco.	Um pouco.	Um pouco.	Um pouco.	Um pouco.	Um pouco.	Um pouco.	Um pouco.	Um pouco.	Um pouco.	Um pouco.	Um pouco.	Um pouco.	Um pouco.	Um pouco.	Um pouco.	Sim	Sim	Não	Não	Não	Não	Não	Não	Não	Não	1 ou 2 vezes	1 ou 2 vezes	Nunca	Nunca
Entre 23 e 27 anos	Masculino	Enfermagem	Acima de 48 horas	Não	Não tenho histórico de doença psiquiátrica.	Sim	Tratamento ambulatorial.	Não	Não tive familiar infectado.	Sim	Não	Não	Sim	Um pouco.	Muito.	Moderadamente.	Extremamente.	Muito.	Moderadamente.	Muito.	Muito.	Um pouco.	Moderadamente.	Moderadamente.	Um pouco.	Nem um pouco.	Moderadamente.	Extremamente.	Muito.	Muito.	Muito.	Muito.	Muito.	Moderadamente.	Nem um pouco.	Não	Sim	Não	Não	Não	Não	Não	Não	Não	Não	Nunca	Semanalmente	Nunca	Nunca
Entre 28 e 32 anos	Feminino	Enfermagem	Até 24 horas	Não	Não tenho histórico de doença psiquiátrica.	Sim	Tratamento ambulatorial.	Sim	Tratamento ambulatorial.	Não	Não	Não	Sim	Um pouco.	Nem um pouco.	Um pouco.	Um pouco.	Moderadamente.	Um pouco.	Um pouco.	Moderadamente.	Um pouco.	Nem um pouco.	Um pouco.	Um pouco.	Um pouco.	Nem um pouco.	Nem um pouco.	Nem um pouco.	Muito.	Um pouco.	Nem um pouco.	Um pouco.	Um pouco.	Um pouco.	Não	Sim	Não	Não	Não	Não	Não	Não	Não	Não	Nunca	1 ou 2 vezes	Nunca	Nunca
Entre 28 e 32 anos	Feminino	Enfermagem	Até 24 horas	Não	Não tenho histórico de doença psiquiátrica.	Não	Não fui infectado(a).	Não	Não tive familiar infectado.	Não	Sim	Não	Sim	Muito.	Nem um pouco.	Moderadamente.	Um pouco.	Muito.	Um pouco.	Nem um pouco.	Um pouco.	Um pouco.	Moderadamente.	Muito.	Muito.	Um pouco.	Um pouco.	Moderadamente.	Moderadamente.	Moderadamente.	Um pouco.	Um pouco.	Nem um pouco.	Moderadamente.	Um pouco.	Não	Sim	Não	Não	Não	Não	Não	Não	Não	Não	Nunca	1 ou 2 vezes	Nunca	Nunca
Entre 33 e 37 anos	Feminino	Enfermagem	Entre 24-48 horas	Não	Não tenho histórico de doença psiquiátrica.	Não	Não fui infectado(a).	Não	Não tive familiar infectado.	Sim	Sim	Não	Sim	Um pouco.	Nem um pouco.	Um pouco.	Moderadamente.	Um pouco.	Moderadamente.	Nem um pouco.	Nem um pouco.	Um pouco.	Um pouco.	Moderadamente.	Moderadamente.	Um pouco.	Nem um pouco.	Um pouco.	Nem um pouco.	Um pouco.	Nem um pouco.	Nem um pouco.	Nem um pouco.	Muito.	Nem um pouco.	Não	Não	Não	Não	Não	Não	Não	Não	Não	Não	Nunca	Nunca	Nunca	Nunca
Entre 38 e 42 anos	Feminino	Enfermagem	Entre 24-48 horas	Não	Não tenho histórico de doença psiquiátrica.	Não	Não fui infectado(a).	Não	Não tive familiar infectado.	Sim	Não	Não	Sim	Muito.	Um pouco.	Muito.	Muito.	Muito.	Muito.	Um pouco.	Nem um pouco.	Extremamente.	Extremamente.	Um pouco.	Muito.	Um pouco.	Muito.	Extremamente.	Extremamente.	Muito.	Moderadamente.	Extremamente.	Um pouco.	Extremamente.	Nem um pouco.	Sim	Sim	Não	Não	Não	Não	Sim	Não	Não	Não	Diariamente ou quase todo dia	Semanalmente	Nunca	Nunca
Entre 38 e 42 anos	Feminino	Enfermagem	Acima de 48 horas	Não	Não tenho histórico de doença psiquiátrica.	Sim	Tratamento ambulatorial.	Não	Não tive familiar infectado.	Sim	Sim	Sim	Não	Nem um pouco.	Nem um pouco.	Nem um pouco.	Nem um pouco.	Um pouco.	Nem um pouco.	Um pouco.	Um pouco.	Moderadamente.	Nem um pouco.	Um pouco.	Um pouco.	Nem um pouco.	Nem um pouco.	Nem um pouco.	Nem um pouco.	Nem um pouco.	Um pouco.	Nem um pouco.	Nem um pouco.	Um pouco.	Nem um pouco.	Sim	Sim	Não	Não	Não	Não	Não	Não	Não	Não	Nunca	Nunca	Nunca	Nunca
Entre 33 e 37 anos	Feminino	Enfermagem	Até 24 horas	Sim	Transtorno de Humor	Sim	Tratamento ambulatorial.	Não	Não tive familiar infectado.	Não	Sim	Não	Não	Nem um pouco.	Nem um pouco.	Nem um pouco.	Nem um pouco.	Nem um pouco.	Nem um pouco.	Um pouco.	Nem um pouco.	Nem um pouco.	Nem um pouco.	Um pouco.	Nem um pouco.	Nem um pouco.	Nem um pouco.	Nem um pouco.	Nem um pouco.	Nem um pouco.	Nem um pouco.	Nem um pouco.	Nem um pouco.	Nem um pouco.	Nem um pouco.	Sim	Sim	Não	Não	Não	Não	Não	Não	Não	Não	1 ou 2 vezes	Mensalmente	Nunca	Nunca
Entre 38 e 42 anos	Masculino	Enfermagem	Acima de 48 horas	Não	Não tenho histórico de doença psiquiátrica.	Sim	Tratamento ambulatorial.	Sim	Tratamento ambulatorial.	Sim	Sim	Não	Sim	Moderadamente.	Moderadamente.	Moderadamente.	Um pouco.	Um pouco.	Um pouco.	Um pouco.	Um pouco.	Um pouco.	Um pouco.	Um pouco.	Um pouco.	Um pouco.	Um pouco.	Um pouco.	Moderadamente.	Um pouco.	Um pouco.	Um pouco.	Um pouco.	Um pouco.	Um pouco.	Não	Sim	Não	Não	Não	Não	Não	Não	Não	Não	Nunca	Mensalmente	Nunca	Nunca
Entre 43 e 47 anos	Feminino	Enfermagem	Até 24 horas	Não	Não tenho histórico de doença psiquiátrica.	Sim	Tratamento ambulatorial.	Não	Tratamento ambulatorial.	Sim	Não	Não	Sim	Moderadamente.	Um pouco.	Moderadamente.	Nem um pouco.	Muito.	Moderadamente.	Moderadamente.	Um pouco.	Moderadamente.	Moderadamente.	Um pouco.	Um pouco.	Um pouco.	Moderadamente.	Muito.	Moderadamente.	Um pouco.	Moderadamente.	Um pouco.	Nem um pouco.	Moderadamente.	Moderadamente.	Não	Sim	Não	Não	Não	Não	Não	Não	Não	Não	Nunca	Semanalmente	Nunca	Nunca
Entre 23 e 27 anos	Masculino	Enfermagem	Acima de 48 horas	Não	Não tenho histórico de doença psiquiátrica.	Não	Não fui infectado(a).	Não	Não tive familiar infectado.	Sim	Sim	Não	Sim	Nem um pouco.	Nem um pouco.	Um pouco.	Nem um pouco.	Nem um pouco.	Um pouco.	Nem um pouco.	Um pouco.	Nem um pouco.	Um pouco.	Nem um pouco.	Nem um pouco.	Nem um pouco.	Nem um pouco.	Moderadamente.	Um pouco.	Um pouco.	Nem um pouco.	Nem um pouco.	Um pouco.	Um pouco.	Nem um pouco.	Não	Sim	Não	Não	Não	Não	Não	Não	Não	Não	Nunca	1 ou 2 vezes	Nunca	Nunca
Entre 43 e 47 anos	Feminino	Enfermagem	Entre 24-48 horas	Não	Não tenho histórico de doença psiquiátrica.	Sim	Tratamento ambulatorial.	Não	Não tive familiar infectado.	Sim	Não	Não	Sim	Um pouco.	Nem um pouco.	Um pouco.	Um pouco.	Um pouco.	Muito.	Um pouco.	Nem um pouco.	Nem um pouco.	Nem um pouco.	Um pouco.	Um pouco.	Um pouco.	Nem um pouco.	Um pouco.	Muito.	Muito.	Muito.	Muito.	Moderadamente.	Moderadamente.	Moderadamente.	Sim		Não	Não	Não	Não	Não	Não	Não	Não	Diariamente ou quase todo dia	Semanalmente	Nunca	Nunca
Entre 33 e 37 anos	Feminino	Enfermagem	Acima de 48 horas	Não	Não tenho histórico de doença psiquiátrica.	Sim	Tratamento ambulatorial.	Sim	Tratamento ambulatorial.	Sim	Sim	Não	Sim	Moderadamente.	Nem um pouco.	Moderadamente.	Um pouco.	Nem um pouco.	Nem um pouco.	Nem um pouco.	Um pouco.	Um pouco.	Um pouco.	Um pouco.	Nem um pouco.	Nem um pouco.	Um pouco.	Nem um pouco.	Nem um pouco.	Um pouco.	Nem um pouco.	Nem um pouco.	Nem um pouco.	Nem um pouco.	Nem um pouco.	Sim	Sim	Sim	Não	Não	Não	Não	Não	Não	Não	1 ou 2 vezes	1 ou 2 vezes	Nunca	Nunca
Entre 38 e 42 anos	Feminino	Enfermagem	Entre 24-48 horas	Não	Não tenho histórico de doença psiquiátrica.	Sim	Tratamento ambulatorial.	Sim	Tratamento ambulatorial.	Não	Sim	Sim	Sim	Moderadamente.	Nem um pouco.	Muito.	Muito.	Moderadamente.	Moderadamente.	Um pouco.	Muito.	Moderadamente.	Muito.	Muito.	Moderadamente.	Moderadamente.	Moderadamente.	Um pouco.	Moderadamente.	Muito.	Muito.	Um pouco.	Nem um pouco.	Moderadamente.	Um pouco.	Não	Sim	Não	Não	Não	Não	Não	Não	Não	Não	Nunca	1 ou 2 vezes	Nunca	Nunca
Entre 38 e 42 anos	Feminino	Enfermagem	Entre 24-48 horas	Não	Não tenho histórico de doença psiquiátrica.	Não	Não fui infectado(a).	Não	Não tive familiar infectado.	Não	Sim	Não	Não	Muito.	Nem um pouco.	Um pouco.	Um pouco.	Moderadamente.	Um pouco.	Moderadamente.	Moderadamente.	Moderadamente.	Um pouco.	Um pouco.	Um pouco.	Moderadamente.	Nem um pouco.	Nem um pouco.	Um pouco.	Um pouco.	Nem um pouco.	Nem um pouco.	Nem um pouco.	Um pouco.	Moderadamente.	Não	Não	Não	Não	Não	Não	Não	Não	Não	Não	Nunca	Nunca	Nunca	Nunca
Entre 38 e 42 anos	Feminino	Enfermagem	Até 24 horas	Não	Não tenho histórico de doença psiquiátrica.	Sim	Tratamento ambulatorial.	Não	Não tive familiar infectado.	Sim	Sim	Não	Sim	Um pouco.	Nem um pouco.	Um pouco.	Um pouco.	Um pouco.	Nem um pouco.	Um pouco.	Nem um pouco.	Um pouco.	Um pouco.	Um pouco.	Um pouco.	Nem um pouco.	Nem um pouco.	Nem um pouco.	Um pouco.	Um pouco.	Um pouco.	Um pouco.	Muito.	Um pouco.	Um pouco.	Sim	Sim	Não	Não	Não	Não	Não	Não	Não	Não	Nunca	Semanalmente	Nunca	Nunca
Entre 43 e 47 anos	Feminino	Enfermagem	Entre 24-48 horas	Não	Não tenho histórico de doença psiquiátrica.	Não	Não fui infectado(a).	Sim	Tratamento ambulatorial.	Não	Não	Não	Não	Um pouco.	Nem um pouco.	Moderadamente.	Nem um pouco.	Um pouco.	Um pouco.	Moderadamente.	Moderadamente.	Nem um pouco.	Nem um pouco.	Um pouco.	Extremamente.	Um pouco.	Nem um pouco.	Nem um pouco.	Nem um pouco.	Muito.	Nem um pouco.	Nem um pouco.	Nem um pouco.	Um pouco.	Um pouco.	Não	Não	Não	Não	Não	Não	Não	Não	Não	Não	Nunca	Nunca	Nunca	Nunca
Entre 48 e 52 anos	Feminino	Enfermagem	Acima de 48 horas	Não	Não tenho histórico de doença psiquiátrica.	Sim	Tratamento ambulatorial.	Sim	Tratamento ambulatorial.	Sim	Sim	Não	Sim	Um pouco.	Muito.	Muito.	Um pouco.	Muito.	Muito.	Nem um pouco.	Nem um pouco.	Muito.	Um pouco.	Nem um pouco.	Nem um pouco.	Nem um pouco.	Um pouco.	Muito.	Moderadamente.	Muito.	Moderadamente.	Muito.	Um pouco.	Muito.	Um pouco.	Não	Sim	Não	Não	Não	Não	Não	Não	Não	Não	Nunca	Mensalmente	Nunca	Nunca
Entre 38 e 42 anos	Feminino	Enfermagem	Até 24 horas	Não	Não tenho histórico de doença psiquiátrica.	Não	Não fui infectado(a).	Não	Não tive familiar infectado.	Não	Não	Não	Sim	Nem um pouco.	Nem um pouco.	Um pouco.	Moderadamente.	Um pouco.	Um pouco.	Nem um pouco.	Nem um pouco.	Um pouco.	Um pouco.	Um pouco.	Um pouco.	Nem um pouco.	Nem um pouco.	Moderadamente.	Nem um pouco.	Um pouco.	Um pouco.	Um pouco.	Um pouco.	Um pouco.	Um pouco.	Sim	Sim	Não	Não	Não	Não	Não	Não	Não	Não	Diariamente ou quase todo dia	Semanalmente	Nunca	Nunca
Entre 33 e 37 anos	Feminino	Enfermagem	Acima de 48 horas	Não	Não tenho histórico de doença psiquiátrica.	Não	Não fui infectado(a).	Sim	Tratamento ambulatorial.	Não	Não	Não	Sim	Extremamente.	Moderadamente.	Muito.	Um pouco.	Moderadamente.	Um pouco.	Extremamente.	Um pouco.	Moderadamente.	Um pouco.	Extremamente.	Um pouco.	Extremamente.	Um pouco.	Moderadamente.	Extremamente.	Muito.	Extremamente.	Um pouco.	Muito.	Moderadamente.	Extremamente.	Não	Sim	Sim	Não	Não	Não	Não	Não	Não	Não	Nunca	Mensalmente	1 ou 2 vezes	Nunca
Entre 33 e 37 anos	Feminino	Enfermagem	Acima de 48 horas	Não	Não tenho histórico de doença psiquiátrica.	Não	Não fui infectado(a).	Não	Não tive familiar infectado.	Sim	Sim	Sim	Sim	Moderadamente.	Moderadamente.	Moderadamente.	Muito.	Moderadamente.	Moderadamente.	Um pouco.	Um pouco.	Moderadamente.	Moderadamente.	Um pouco.	Um pouco.	Moderadamente.	Um pouco.	Moderadamente.	Moderadamente.	Um pouco.	Moderadamente.	Moderadamente.	Um pouco.	Moderadamente.	Moderadamente.	Não	Não	Não	Não	Não	Não	Não	Não	Não	Não	Nunca	1 ou 2 vezes	Nunca	Nunca
Entre 38 e 42 anos	Feminino	Enfermagem	Até 24 horas	Não	Não tenho histórico de doença psiquiátrica.	Não	Tratamento ambulatorial.	Não	Não tive familiar infectado.	Sim	Sim	Não	Sim	Moderadamente.	Muito.	Um pouco.	Um pouco.	Um pouco.	Um pouco.	Um pouco.	Um pouco.	Muito.	Muito.	Um pouco.	Um pouco.	Um pouco.	Um pouco.	Muito.	Um pouco.	Um pouco.	Um pouco.	Um pouco.	Um pouco.	Um pouco.	Nem um pouco.	Não	Não	Não	Não	Não	Não	Não	Não	Não	Não	Nunca	Nunca	Nunca	Nunca
Entre 38 e 42 anos		Enfermagem	Entre 24-48 horas	Não	Não tenho histórico de doença psiquiátrica.	Não	Não fui infectado(a).	Não	Não tive familiar infectado.	Sim	Não	Não	Sim	Extremamente.	Extremamente.	Moderadamente.	Muito.	Nem um pouco.	Nem um pouco.	Um pouco.	Extremamente.	Nem um pouco.	Nem um pouco.	Nem um pouco.	Nem um pouco.	Nem um pouco.	Nem um pouco.	Extremamente.	Nem um pouco.	Extremamente.	Nem um pouco.	Nem um pouco.	Nem um pouco.	Nem um pouco.	Extremamente.	Sim	Não	Não	Não	Não	Não	Sim	Não	Não	Não	Diariamente ou quase todo dia	Nunca	Nunca	Nunca
Entre 48 e 52 anos	Feminino	Enfermagem	Entre 24-48 horas	Não	Não tenho histórico de doença psiquiátrica.	Sim	Tratamento ambulatorial.	Não	Não tive familiar infectado.	Sim	Sim	Não	Não	Um pouco.	Nem um pouco.	Moderadamente.	Nem um pouco.	Nem um pouco.	Nem um pouco.	Nem um pouco.	Nem um pouco.	Um pouco.	Nem um pouco.	Muito.	Moderadamente.	Um pouco.	Nem um pouco.	Um pouco.	Um pouco.	Moderadamente.	Nem um pouco.	Nem um pouco.	Nem um pouco.	Muito.	Moderadamente.	Não	Não	Não	Não	Não	Não	Não	Não	Não	Não	Nunca	Nunca	Nunca	Nunca
Entre 33 e 37 anos	Feminino	Enfermagem	Até 24 horas	Não	Não tenho histórico de doença psiquiátrica.	Sim	Internação hospitalar.	Sim	Tratamento ambulatorial.	Sim	Sim	Sim	Sim	Um pouco.	Moderadamente.	Moderadamente.	Um pouco.	Um pouco.	Um pouco.	Nem um pouco.	Um pouco.	Moderadamente.	Um pouco.	Nem um pouco.	Um pouco.	Nem um pouco.	Um pouco.	Moderadamente.	Moderadamente.	Um pouco.	Moderadamente.	Muito.	Moderadamente.	Moderadamente.	Nem um pouco.	Não	Sim	Não	Não	Não	Não	Não	Não	Não	Não	Nunca	1 ou 2 vezes	Nunca	Nunca
Entre 48 e 52 anos	Feminino	Enfermagem	Acima de 48 horas	Não	Não tenho histórico de doença psiquiátrica.	Sim	Não fui infectado(a).	Não	Não tive familiar infectado.	Sim	Não	Não	Não	Nem um pouco.	Nem um pouco.	Nem um pouco.	Nem um pouco.	Nem um pouco.	Nem um pouco.	Nem um pouco.	Nem um pouco.	Nem um pouco.	Nem um pouco.	Nem um pouco.	Nem um pouco.	Nem um pouco.	Nem um pouco.	Nem um pouco.	Nem um pouco.	Nem um pouco.	Nem um pouco.	Nem um pouco.	Nem um pouco.	Nem um pouco.	Nem um pouco.	Não	Não	Não	Não	Não	Não	Não	Não	Não	Não	Nunca	Nunca	Nunca	Nunca
Entre 38 e 42 anos	Feminino	Enfermagem	Entre 24-48 horas	Não	Não tenho histórico de doença psiquiátrica.	Sim	Tratamento ambulatorial.	Sim	Tratamento ambulatorial.	Não	Sim	Não	Não	Nem um pouco.	Nem um pouco.	Um pouco.	Nem um pouco.	Nem um pouco.	Nem um pouco.	Nem um pouco.	Nem um pouco.	Nem um pouco.	Nem um pouco.	Nem um pouco.	Nem um pouco.	Nem um pouco.	Nem um pouco.	Nem um pouco.	Nem um pouco.	Nem um pouco.	Nem um pouco.	Nem um pouco.	Nem um pouco.	Nem um pouco.	Nem um pouco.	Não	Não	Não	Não	Não	Não	Não	Não	Não	Não	Nunca	Nunca	Nunca	Nunca
Entre 33 e 37 anos	Feminino	Enfermagem	Entre 24-48 horas	Não	Não tenho histórico de doença psiquiátrica.	Sim	Tratamento ambulatorial.	Sim	Tratamento ambulatorial.	Sim	Sim	Sim	Não	Moderadamente.	Um pouco.	Muito.	Um pouco.	Moderadamente.	Um pouco.	Moderadamente.	Um pouco.	Um pouco.	Um pouco.	Um pouco.	Um pouco.	Um pouco.	Um pouco.	Nem um pouco.	Um pouco.	Um pouco.	Nem um pouco.	Nem um pouco.	Nem um pouco.	Um pouco.	Um pouco.	Não	Sim	Não	Não	Não	Não	Não	Não	Não	Não	Nunca	1 ou 2 vezes	Nunca	Nunca
Entre 53 e 57 anos	Masculino	Enfermagem	Entre 24-48 horas	Não	Não tenho histórico de doença psiquiátrica.	Sim	Tratamento ambulatorial.	Não	Não tive familiar infectado.	Não	Sim	Não	Não	Nem um pouco.	Nem um pouco.	Um pouco.	Um pouco.	Nem um pouco.	Nem um pouco.	Um pouco.	Nem um pouco.	Nem um pouco.	Nem um pouco.	Um pouco.	Nem um pouco.	Nem um pouco.	Nem um pouco.	Nem um pouco.	Um pouco.	Um pouco.	Nem um pouco.	Um pouco.	Nem um pouco.	Nem um pouco.	Nem um pouco.	Não	Não	Não	Não	Não	Não	Não	Não	Não	Não	Nunca	Nunca	Nunca	Nunca
Entre 38 e 42 anos	Feminino	Enfermagem	Entre 24-48 horas	Não	Não tenho histórico de doença psiquiátrica.	Não	Não fui infectado(a).	Sim	Tratamento ambulatorial.	Não	Sim	Sim	Sim	Um pouco.	Muito.	Moderadamente.	Moderadamente.	Moderadamente.	Moderadamente.	Moderadamente.	Moderadamente.	Moderadamente.	Moderadamente.	Moderadamente.	Moderadamente.	Moderadamente.	Moderadamente.	Moderadamente.	Moderadamente.	Moderadamente.	Moderadamente.	Moderadamente.	Moderadamente.	Moderadamente.	Moderadamente.	Não	Não	Não	Não		Não	Não	Não	Não	Não	Nunca	Nunca	Nunca	Nunca
Entre 38 e 42 anos	Masculino	Enfermagem	Acima de 48 horas	Não	Não tenho histórico de doença psiquiátrica.	Não	Não fui infectado(a).	Não	Não tive familiar infectado.	Sim	Sim	Sim	Não	Nem um pouco.	Nem um pouco.	Nem um pouco.	Nem um pouco.	Nem um pouco.	Nem um pouco.	Nem um pouco.	Nem um pouco.	Nem um pouco.	Nem um pouco.	Nem um pouco.	Nem um pouco.	Nem um pouco.	Nem um pouco.	Nem um pouco.	Nem um pouco.	Nem um pouco.	Nem um pouco.	Nem um pouco.	Nem um pouco.	Nem um pouco.	Nem um pouco.	Não	Sim	Não	Não	Não	Não	Não	Não	Não	Não		1 ou 2 vezes	Nunca	Nunca
Entre 53 e 57 anos	Masculino	Enfermagem	Entre 24-48 horas	Não	Não tenho histórico de doença psiquiátrica.	Sim	Tratamento ambulatorial.	Não	Não tive familiar infectado.	Não	Não	Não	Sim	Moderadamente.	Moderadamente.	Um pouco.	Um pouco.	Um pouco.	Um pouco.	Nem um pouco.	Um pouco.	Um pouco.	Um pouco.	Muito.	Um pouco.	Nem um pouco.	Um pouco.	Um pouco.	Um pouco.	Um pouco.	Um pouco.	Moderadamente.	Moderadamente.	Um pouco.	Um pouco.	Não	Não	Não	Não	Não	Não	Não	Não	Não	Não	Nunca	Nunca	Nunca	Nunca
Entre 33 e 37 anos	Feminino	Enfermagem	Entre 24-48 horas	Não	Não tenho histórico de doença psiquiátrica.	Sim	Tratamento ambulatorial.	Sim	Tratamento ambulatorial.	Sim	Sim	Não	Sim	Um pouco.	Muito.	Moderadamente.	Um pouco.	Um pouco.	Um pouco.	Nem um pouco.	Um pouco.	Um pouco.	Moderadamente.	Um pouco.	Um pouco.	Nem um pouco.	Um pouco.	Muito.	Moderadamente.	Um pouco.	Um pouco.	Um pouco.	Nem um pouco.	Muito.	Um pouco.	Não	Não	Não	Não	Não	Não	Não	Não	Não	Não	Nunca	1 ou 2 vezes	Nunca	Nunca
Entre 33 e 37 anos	Feminino	Enfermagem	Até 24 horas	Não	Não tenho histórico de doença psiquiátrica.	Sim	Tratamento ambulatorial.	Não	Não tive familiar infectado.	Não	Sim	Sim	Não	Um pouco.	Moderadamente.	Um pouco.	Nem um pouco.	Nem um pouco.	Um pouco.	Um pouco.	Um pouco.	Um pouco.	Nem um pouco.	Moderadamente.	Muito.	Moderadamente.	Nem um pouco.	Nem um pouco.	Um pouco.	Muito.	Nem um pouco.	Nem um pouco.	Nem um pouco.	Um pouco.	Nem um pouco.	Não	Sim	Não	Não	Não	Não	Não	Não	Não	Não	Nunca	Semanalmente	Nunca	Nunca
Entre 28 e 32 anos	Masculino	Enfermagem	Acima de 48 horas	Não	Não tenho histórico de doença psiquiátrica.	Não	Não fui infectado(a).	Não	Não tive familiar infectado.	Não	Não	Não	Não	Nem um pouco.	Nem um pouco.	Nem um pouco.	Nem um pouco.	Nem um pouco.	Nem um pouco.	Nem um pouco.	Nem um pouco.	Nem um pouco.	Nem um pouco.	Nem um pouco.	Nem um pouco.	Nem um pouco.	Nem um pouco.	Nem um pouco.	Nem um pouco.	Nem um pouco.	Nem um pouco.	Nem um pouco.	Nem um pouco.	Nem um pouco.	Nem um pouco.	Sim	Sim	Não	Não	Não	Não	Não	Não	Não	Não	Diariamente ou quase todo dia	Mensalmente	Nunca	Nunca
Entre 48 e 52 anos	Feminino	Enfermagem	Até 24 horas	Não	Não tenho histórico de doença psiquiátrica.	Sim	Tratamento ambulatorial.	Não	Não tive familiar infectado.	Não	Sim	Não	Sim	Um pouco.	Um pouco.	Nem um pouco.	Nem um pouco.	Um pouco.	Nem um pouco.	Um pouco.	Nem um pouco.	Nem um pouco.	Nem um pouco.	Um pouco.	Nem um pouco.	Nem um pouco.	Nem um pouco.	Nem um pouco.	Nem um pouco.	Nem um pouco.	Nem um pouco.	Nem um pouco.	Nem um pouco.	Um pouco.	Um pouco.	Não	Sim	Não	Não	Não	Não	Não	Não	Não	Não	Nunca	Semanalmente	Nunca	Nunca
Entre 33 e 37 anos	Masculino	Enfermagem	Entre 24-48 horas	Não	Não tenho histórico de doença psiquiátrica.	Não	Não fui infectado(a).	Não	Não tive familiar infectado.	Não	Sim	Não	Não	Nem um pouco.	Nem um pouco.	Nem um pouco.	Nem um pouco.	Nem um pouco.	Nem um pouco.	Moderadamente.	Nem um pouco.	Nem um pouco.	Nem um pouco.	Um pouco.	Nem um pouco.	Nem um pouco.	Nem um pouco.	Nem um pouco.	Nem um pouco.	Nem um pouco.	Nem um pouco.	Nem um pouco.	Nem um pouco.	Nem um pouco.	Nem um pouco.	Não	Não	Não	Não	Não	Não	Não	Não	Não	Não	Nunca	Nunca	Nunca	Nunca
Entre 33 e 37 anos	Feminino	Enfermagem	Entre 24-48 horas	Não	Não tenho histórico de doença psiquiátrica.	Sim	Tratamento ambulatorial.	Não	Não tive familiar infectado.	Sim	Sim	Não	Sim	Moderadamente.	Nem um pouco.	Moderadamente.	Nem um pouco.	Um pouco.	Um pouco.	Nem um pouco.	Um pouco.	Nem um pouco.	Nem um pouco.	Um pouco.	Um pouco.	Nem um pouco.	Nem um pouco.	Um pouco.	Extremamente.	Muito.	Nem um pouco.	Um pouco.	Nem um pouco.	Um pouco.	Muito.	Sim	Sim	Não	Não	Não	Não	Não	Não	Não	Não	1 ou 2 vezes	Nunca	Nunca	Nunca
Entre 48 e 52 anos	Feminino	Enfermagem	Acima de 48 horas	Não	Não tenho histórico de doença psiquiátrica.	Não	Não fui infectado(a).	Não	Não tive familiar infectado.	Não	Sim	Sim	Sim	Nem um pouco.	Um pouco.	Nem um pouco.	Nem um pouco.	Nem um pouco.	Nem um pouco.	Nem um pouco.	Nem um pouco.	Nem um pouco.	Nem um pouco.	Nem um pouco.	Nem um pouco.	Nem um pouco.	Nem um pouco.	Nem um pouco.	Nem um pouco.	Nem um pouco.	Nem um pouco.	Nem um pouco.	Nem um pouco.	Nem um pouco.	Nem um pouco.	Sim	Sim	Não	Não	Não	Não	Não	Não	Não	Não	1 ou 2 vezes	1 ou 2 vezes	Nunca	Nunca
Entre 48 e 52 anos	Feminino	Enfermagem	Entre 24-48 horas	Não	Não tenho histórico de doença psiquiátrica.	Não	Não fui infectado(a).	Não	Não tive familiar infectado.	Sim	Não	Não	Não	Nem um pouco.	Nem um pouco.	Nem um pouco.	Nem um pouco.	Nem um pouco.	Nem um pouco.	Nem um pouco.	Nem um pouco.	Nem um pouco.	Nem um pouco.	Nem um pouco.	Nem um pouco.	Nem um pouco.	Nem um pouco.	Nem um pouco.	Nem um pouco.	Nem um pouco.	Nem um pouco.	Nem um pouco.	Nem um pouco.	Nem um pouco.	Nem um pouco.	Não	Sim	Não	Não	Não	Não	Não	Não	Não	Não	Nunca	Mensalmente	Nunca	Nunca
Entre 43 e 47 anos	Masculino	Enfermagem	Acima de 48 horas	Não	Não tenho histórico de doença psiquiátrica.	Não	Não fui infectado(a).	Não	Não tive familiar infectado.	Sim	Não	Não	Não	Nem um pouco.	Nem um pouco.	Nem um pouco.	Nem um pouco.	Nem um pouco.	Nem um pouco.	Nem um pouco.	Nem um pouco.	Nem um pouco.	Nem um pouco.	Um pouco.	Nem um pouco.	Nem um pouco.	Nem um pouco.	Nem um pouco.	Nem um pouco.	Nem um pouco.	Nem um pouco.	Nem um pouco.	Nem um pouco.	Muito.	Moderadamente.	Não	Não	Não	Não	Não	Não	Não	Não	Não	Não	Nunca	1 ou 2 vezes	Nunca	Nunca
Entre 38 e 42 anos	Feminino	Fisioterapia	Acima de 48 horas	Não	Não tenho histórico de doença psiquiátrica.	Não	Não fui infectado(a).	Não	Não tive familiar infectado.	Não	Sim	Não	Sim	Muito.	Moderadamente.	Moderadamente.	Um pouco.	Um pouco.	Muito.	Muito.	Moderadamente.	Muito.	Muito.	Moderadamente.	Muito.	Nem um pouco.	Moderadamente.	Muito.	Muito.	Muito.	Um pouco.	Um pouco.	Moderadamente.	Moderadamente.	Um pouco.	Não	Sim	Não	Não	Não	Não	Não	Não	Não	Não	Nunca	1 ou 2 vezes	Nunca	Nunca
Entre 33 e 37 anos	Feminino	Fisioterapia	Acima de 48 horas	Não	Não tenho histórico de doença psiquiátrica.	Não	Não fui infectado(a).	Não	Não tive familiar infectado.	Sim	Sim	Não	Sim	Um pouco.	Nem um pouco.	Muito.	Moderadamente.	Muito.	Um pouco.	Muito.	Um pouco.	Muito.	Um pouco.	Muito.	Muito.	Moderadamente.	Um pouco.	Nem um pouco.	Moderadamente.	Moderadamente.	Um pouco.	Um pouco.	Nem um pouco.	Moderadamente.	Um pouco.	Não	Sim	Não	Não	Não	Não	Não	Não	Não	Não	Nunca	1 ou 2 vezes	Nunca	Nunca
Entre 23 e 27 anos	Masculino	Fisioterapia	Até 24 horas	Não	Não tenho histórico de doença psiquiátrica.	Não	Não fui infectado(a).	Não	Não tive familiar infectado.	Não	Não	Não	Não	Nem um pouco.	Nem um pouco.	Nem um pouco.	Nem um pouco.	Nem um pouco.	Nem um pouco.	Nem um pouco.	Nem um pouco.	Nem um pouco.	Nem um pouco.	Nem um pouco.	Nem um pouco.	Nem um pouco.	Nem um pouco.	Nem um pouco.	Nem um pouco.	Nem um pouco.	Nem um pouco.	Nem um pouco.	Nem um pouco.	Nem um pouco.	Um pouco.	Não	Sim	Não	Não	Não	Não	Não	Não	Não	Não	Nunca	1 ou 2 vezes	Nunca	Nunca
Entre 28 e 32 anos	Feminino	Fisioterapia	Entre 24-48 horas	Não	Não tenho histórico de doença psiquiátrica.	Sim	Tratamento ambulatorial.	Não	Não tive familiar infectado.	Não	Não	Não	Sim	Moderadamente.	Moderadamente.	Muito.	Moderadamente.	Moderadamente.	Moderadamente.	Um pouco.	Um pouco.	Moderadamente.	Moderadamente.	Muito.	Um pouco.	Um pouco.	Um pouco.	Moderadamente.	Um pouco.	Um pouco.	Moderadamente.	Moderadamente.	Um pouco.	Moderadamente.	Moderadamente.	Não	Sim	Não	Não	Não	Não	Não	Não	Não	Não	Nunca	1 ou 2 vezes	Nunca	Nunca
Entre 23 e 27 anos	Feminino	Fisioterapia	Acima de 48 horas	Não	Não tenho histórico de doença psiquiátrica.	Não	Não fui infectado(a).	Sim	Tratamento ambulatorial.	Não	Sim	Não	Sim	Um pouco.	Um pouco.	Moderadamente.	Moderadamente.	Moderadamente.	Moderadamente.	Moderadamente.	Muito.	Moderadamente.	Moderadamente.	Muito.	Moderadamente.	Um pouco.	Moderadamente.	Um pouco.	Moderadamente.	Moderadamente.	Moderadamente.	Um pouco.	Moderadamente.	Moderadamente.	Muito.	Não	Sim	Não	Não	Não	Não	Não	Não	Não	Não	Nunca	1 ou 2 vezes	Nunca	Nunca
Entre 28 e 32 anos	Feminino	Fisioterapia	Entre 24-48 horas	Não	Não tenho histórico de doença psiquiátrica.	Sim	Tratamento ambulatorial.	Sim	Tratamento ambulatorial.	Não	Sim	Não	Não	Nem um pouco.	Nem um pouco.	Um pouco.	Um pouco.	Um pouco.	Um pouco.	Um pouco.	Um pouco.	Um pouco.	Nem um pouco.	Um pouco.	Nem um pouco.	Nem um pouco.	Nem um pouco.	Nem um pouco.	Nem um pouco.	Um pouco.	Nem um pouco.	Nem um pouco.	Nem um pouco.	Nem um pouco.	Um pouco.	Não	Não	Não	Não	Não	Não	Não	Não	Não	Não	Nunca	Nunca	Nunca	Nunca
Entre 33 e 37 anos	Feminino	Enfermagem	Entre 24-48 horas	Não	Não tenho histórico de doença psiquiátrica.	Sim	Tratamento ambulatorial.	Não	Não tive familiar infectado.	Não	Sim	Sim	Sim	Nem um pouco.	Nem um pouco.	Nem um pouco.	Muito.	Um pouco.	Nem um pouco.	Muito.	Muito.	Nem um pouco.	Muito.	Nem um pouco.	Um pouco.	Nem um pouco.	Nem um pouco.	Um pouco.	Um pouco.	Nem um pouco.	Um pouco.	Nem um pouco.	Nem um pouco.	Nem um pouco.	Um pouco.	Sim	Sim	Sim	Não		Não		Não	Não	Não	1 ou 2 vezes	Semanalmente	1 ou 2 vezes	Nunca
Entre 28 e 32 anos	Feminino	Enfermagem	Entre 24-48 horas	Não	Não tenho histórico de doença psiquiátrica.	Sim	Internação em UTI.	Sim	Óbito.	Não	Sim	Sim	Sim	Moderadamente.	Um pouco.	Moderadamente.	Moderadamente.	Um pouco.	Um pouco.	Um pouco.	Um pouco.	Um pouco.	Um pouco.	Um pouco.	Um pouco.	Nem um pouco.	Um pouco.	Muito.	Moderadamente.	Muito.	Muito.	Muito.	Muito.	Muito.	Moderadamente.	Não	Não	Não	Não	Não	Não	Não	Não	Não	Não	Nunca	1 ou 2 vezes	Nunca	Nunca
Entre 28 e 32 anos	Feminino	Enfermagem	Entre 24-48 horas	Não	Não tenho histórico de doença psiquiátrica.	Não	Não fui infectado(a).	Não	Não tive familiar infectado.	Não	Não	Não	Sim	Moderadamente.	Nem um pouco.	Um pouco.	Muito.	Muito.	Um pouco.	Um pouco.	Nem um pouco.	Um pouco.	Moderadamente.	Moderadamente.	Moderadamente.	Moderadamente.	Um pouco.	Nem um pouco.	Muito.	Muito.	Nem um pouco.	Moderadamente.	Moderadamente.	Muito.	Muito.	Não	Sim	Não	Não	Não	Não	Sim	Não	Não	Não	Nunca	1 ou 2 vezes	Nunca	Nunca
Entre 18 e 22 anos	Feminino	Enfermagem	Entre 24-48 horas	Não	Não tenho histórico de doença psiquiátrica.	Sim	Tratamento ambulatorial.	Não	Não tive familiar infectado.	Sim	Sim	Não	Não	Moderadamente.	Nem um pouco.	Um pouco.	Um pouco.	Moderadamente.	Um pouco.	Nem um pouco.	Nem um pouco.	Nem um pouco.	Um pouco.	Um pouco.	Um pouco.	Um pouco.	Nem um pouco.	Nem um pouco.	Moderadamente.	Um pouco.	Um pouco.	Um pouco.	Nem um pouco.	Um pouco.	Um pouco.	Não	Sim	Não	Não	Não	Não	Não	Não	Não	Não	Nunca	Mensalmente	Nunca	Nunca
Entre 33 e 37 anos	Feminino	Fisioterapia	Acima de 48 horas	Não	Não tenho histórico de doença psiquiátrica.	Não	Não fui infectado(a).	Não	Não tive familiar infectado.	Sim	Sim	Não	Sim	Um pouco.	Nem um pouco.	Um pouco.	Nem um pouco.	Um pouco.	Um pouco.	Nem um pouco.	Um pouco.	Um pouco.	Nem um pouco.	Um pouco.	Nem um pouco.	Um pouco.	Um pouco.	Moderadamente.	Um pouco.	Nem um pouco.	Moderadamente.	Um pouco.	Um pouco.	Nem um pouco.	Nem um pouco.	Não	Não	Não	Não	Não	Não	Não	Não	Não	Não	Nunca	Nunca	Nunca	Nunca
Entre 33 e 37 anos	Feminino	Enfermagem	Até 24 horas	Não	Não tenho histórico de doença psiquiátrica.	Sim	Tratamento ambulatorial.	Não	Não tive familiar infectado.	Não	Sim	Não	Não	Nem um pouco.	Nem um pouco.	Nem um pouco.	Nem um pouco.	Nem um pouco.	Um pouco.	Nem um pouco.	Nem um pouco.	Nem um pouco.	Nem um pouco.	Um pouco.	Um pouco.	Nem um pouco.	Nem um pouco.	Nem um pouco.	Nem um pouco.	Nem um pouco.	Nem um pouco.	Nem um pouco.	Nem um pouco.	Nem um pouco.	Nem um pouco.	Não	Não	Não	Não	Não	Não	Não	Não	Não	Não	Nunca	Nunca	Nunca	Nunca
Entre 28 e 32 anos	Masculino	Fisioterapia	Entre 24-48 horas	Não	Não tenho histórico de doença psiquiátrica.	Não	Não fui infectado(a).	Sim	Tratamento ambulatorial.	Não	Não	Não	Sim	Moderadamente.	Muito.	Moderadamente.	Um pouco.	Moderadamente.	Moderadamente.	Nem um pouco.	Nem um pouco.	Um pouco.	Um pouco.	Um pouco.	Um pouco.	Nem um pouco.	Nem um pouco.	Muito.	Um pouco.	Nem um pouco.	Moderadamente.	Um pouco.	Nem um pouco.	Nem um pouco.	Nem um pouco.	Não	Não	Não	Não	Não	Não	Não	Não	Não	Não	Nunca	Nunca	Nunca	Nunca
Entre 28 e 32 anos	Feminino	Enfermagem	Entre 24-48 horas	Não	Não tenho histórico de doença psiquiátrica.	Não	Não fui infectado(a).	Não	Não tive familiar infectado.	Não	Sim	Sim	Sim	Moderadamente.	Um pouco.	Muito.	Muito.	Muito.	Muito.	Nem um pouco.	Muito.	Muito.	Muito.	Muito.	Muito.	Muito.	Muito.	Moderadamente.	Muito.	Muito.	Moderadamente.	Moderadamente.	Nem um pouco.	Muito.	Muito.	Sim	Sim	Não	Não	Não	Não	Não	Não	Não	Não	Diariamente ou quase todo dia	Mensalmente	Nunca	Nunca
Entre 23 e 27 anos	Feminino	Enfermagem	Entre 24-48 horas	Não	Não tenho histórico de doença psiquiátrica.	Não	Não fui infectado(a).	Não	Não tive familiar infectado.	Sim	Sim	Não	Não	Um pouco.	Nem um pouco.	Um pouco.	Um pouco.	Nem um pouco.	Nem um pouco.	Nem um pouco.	Um pouco.	Um pouco.	Nem um pouco.	Nem um pouco.	Nem um pouco.	Nem um pouco.	Nem um pouco.	Nem um pouco.	Nem um pouco.	Nem um pouco.	Um pouco.	Um pouco.	Nem um pouco.	Nem um pouco.	Nem um pouco.	Não	Sim	Não	Não	Não	Não	Não	Não	Não	Não	Nunca	Mensalmente	Nunca	Nunca
Entre 18 e 22 anos	Feminino	Enfermagem	Até 24 horas	Não	Não tenho histórico de doença psiquiátrica.	Sim	Tratamento ambulatorial.	Não	Não tive familiar infectado.	Não	Sim	Sim	Sim	Nem um pouco.	Nem um pouco.	Moderadamente.	Moderadamente.	Um pouco.	Nem um pouco.	Um pouco.	Nem um pouco.	Um pouco.	Um pouco.	Um pouco.	Um pouco.	Um pouco.	Um pouco.	Nem um pouco.	Moderadamente.	Um pouco.	Um pouco.	Um pouco.	Um pouco.	Um pouco.	Um pouco.	Não	Não	Não	Não	Não	Não	Não	Não	Não	Não	Nunca	Nunca	Nunca	Nunca
Entre 28 e 32 anos	Feminino	Fisioterapia	Entre 24-48 horas	Não	Não tenho histórico de doença psiquiátrica.	Não	Não fui infectado(a).	Não	Não tive familiar infectado.	Sim	Não	Não	Sim	Moderadamente.	Nem um pouco.	Um pouco.	Um pouco.	Um pouco.	Moderadamente.	Um pouco.	Um pouco.	Um pouco.	Moderadamente.	Muito.	Moderadamente.	Um pouco.	Um pouco.	Um pouco.	Um pouco.	Um pouco.	Um pouco.	Um pouco.	Um pouco.	Um pouco.	Moderadamente.	Não	Não	Não	Não	Não	Não	Não	Não	Não	Não	Nunca	Nunca	Nunca	Nunca
Entre 33 e 37 anos	Masculino	Medicina	Acima de 48 horas	Não	Não tenho histórico de doença psiquiátrica.	Não	Não fui infectado(a).	Não	Não tive familiar infectado.	Não	Não	Não	Sim	Nem um pouco.	Moderadamente.	Nem um pouco.	Nem um pouco.	Nem um pouco.	Nem um pouco.	Nem um pouco.	Nem um pouco.	Nem um pouco.	Nem um pouco.	Muito.	Nem um pouco.	Nem um pouco.	Nem um pouco.	Muito.	Nem um pouco.	Nem um pouco.	Nem um pouco.	Nem um pouco.	Nem um pouco.	Nem um pouco.	Moderadamente.	Sim	Sim	Não		Não	Não	Não	Não	Não	Não	Diariamente ou quase todo dia	Diariamente ou quase todo dia	Nunca	Nunca
Entre 28 e 32 anos	Feminino	Medicina	Entre 24-48 horas	Sim	Transtorno de Ansiedade	Não	Não fui infectado(a).	Sim	Internação em UTI.	Não	Sim	Não	Sim	Um pouco.	Um pouco.	Um pouco.	Um pouco.	Um pouco.	Um pouco.	Nem um pouco.	Um pouco.	Um pouco.	Um pouco.	Um pouco.	Um pouco.	Nem um pouco.	Nem um pouco.	Um pouco.	Um pouco.	Um pouco.	Um pouco.	Um pouco.	Um pouco.	Um pouco.	Um pouco.	Não	Sim	Não	Não	Não	Não	Não	Não	Não	Não	Nunca	Diariamente ou quase todo dia	Nunca	Nunca
Entre 28 e 32 anos	Feminino	Medicina	Acima de 48 horas	Sim	Transtorno de Humor	Sim	Tratamento ambulatorial.	Sim	Tratamento ambulatorial.	Não	Não	Sim	Sim	Moderadamente.	Nem um pouco.	Muito.	Extremamente.	Moderadamente.	Muito.	Muito.	Nem um pouco.	Moderadamente.	Muito.	Um pouco.	Moderadamente.	Moderadamente.	Moderadamente.	Um pouco.	Muito.	Muito.	Extremamente.	Muito.	Nem um pouco.	Extremamente.	Um pouco.	Sim	Sim	Sim	Não	Não	Sim	Não	Não	Não	Não	Nunca	Semanalmente	Nunca	Nunca
Entre 43 e 47 anos	Feminino	Enfermagem	Entre 24-48 horas	Não	Não tenho histórico de doença psiquiátrica.	Sim	Tratamento ambulatorial.	Não	Não tive familiar infectado.	Sim	Sim	Não	Sim	Muito.	Um pouco.	Muito.	Muito.	Muito.	Muito.	Muito.	Muito.	Muito.	Moderadamente.	Muito.	Muito.	Muito.	Muito.	Muito.	Muito.	Muito.	Muito.	Muito.	Moderadamente.	Muito.	Muito.	Sim	Sim	Não	Não	Não	Não	Não	Não	Não	Não	1 ou 2 vezes	1 ou 2 vezes	Nunca	Nunca
Entre 33 e 37 anos	Feminino	Enfermagem	Entre 24-48 horas	Não	Transtorno de Ansiedade	Não	Não fui infectado(a).	Sim	Internação em UTI.	Sim	Sim	Não	Sim	Extremamente.	Muito.	Muito.	Um pouco.	Muito.	Muito.	Moderadamente.	Um pouco.	Muito.	Muito.	Um pouco.	Moderadamente.	Um pouco.	Muito.	Moderadamente.	Extremamente.	Muito.	Muito.	Um pouco.	Moderadamente.	Muito.	Um pouco.	Não	Não	Não	Não	Não	Não	Não	Não	Não	Não	Nunca	Nunca	Nunca	Nunca
Entre 18 e 22 anos	Feminino	Não sou profissional da saúde	Entre 24-48 horas	Sim	Transtorno de Ansiedade	Sim	Tratamento ambulatorial.	Não	Não tive familiar infectado.	Não	Não	Não	Sim	Um pouco.	Muito.	Um pouco.	Moderadamente.	Nem um pouco.	Moderadamente.	Moderadamente.	Um pouco.	Moderadamente.	Moderadamente.	Nem um pouco.	Um pouco.	Um pouco.	Moderadamente.	Muito.	Muito.	Moderadamente.	Extremamente.	Extremamente.	Moderadamente.	Moderadamente.	Nem um pouco.	Sim	Sim	Não	Não	Não	Não	Não	Não	Não	Sim	Nunca	Mensalmente	Nunca	Nunca
Entre 23 e 27 anos	Feminino	Não sou profissional da saúde	Entre 24-48 horas	Não	Transtorno de Ansiedade	Sim	Tratamento ambulatorial.	Não	Não tive familiar infectado.	Não	Sim	Não	Não	Moderadamente.	Um pouco.	Um pouco.	Um pouco.	Um pouco.	Um pouco.	Um pouco.	Um pouco.	Um pouco.	Um pouco.	Um pouco.	Um pouco.	Nem um pouco.	Um pouco.	Um pouco.	Um pouco.	Um pouco.	Um pouco.	Um pouco.	Um pouco.	Um pouco.	Um pouco.	Sim	Sim	Não	Não	Não	Não	Sim	Não	Não	Não	Nunca	1 ou 2 vezes	Nunca	Nunca
Entre 28 e 32 anos	Feminino	Fisioterapia	Entre 24-48 horas	Não	Não tenho histórico de doença psiquiátrica.	Sim	Tratamento ambulatorial.	Sim	Tratamento ambulatorial.	Não	Sim	Sim	Sim	Moderadamente.	Um pouco.	Moderadamente.	Moderadamente.	Moderadamente.	Moderadamente.	Um pouco.	Um pouco.	Moderadamente.	Um pouco.	Moderadamente.	Um pouco.	Um pouco.	Moderadamente.	Um pouco.	Um pouco.	Um pouco.	Um pouco.	Um pouco.	Um pouco.	Um pouco.	Moderadamente.	Não	Sim	Não	Não	Não	Não	Não	Não	Não	Não	Nunca	Semanalmente	Nunca	Nunca
Entre 38 e 42 anos	Feminino	Fisioterapia	Entre 24-48 horas	Não	Não tenho histórico de doença psiquiátrica.	Não	Não fui infectado(a).	Não	Não tive familiar infectado.	Não	Sim	Sim	Sim	Um pouco.	Muito.	Moderadamente.	Moderadamente.	Um pouco.	Moderadamente.	Nem um pouco.	Nem um pouco.	Muito.	Um pouco.	Um pouco.	Um pouco.	Um pouco.	Um pouco.	Um pouco.	Moderadamente.	Um pouco.	Um pouco.	Nem um pouco.	Muito.	Um pouco.	Moderadamente.	Sim	Sim	Não	Não	Não	Não	Não	Não	Não	Não	Semanalmente	Semanalmente	Nunca	Nunca
Entre 28 e 32 anos	Feminino	Fisioterapia	Acima de 48 horas	Não	Não tenho histórico de doença psiquiátrica.	Sim	Tratamento ambulatorial.	Sim	Óbito.	Não	Sim	Sim	Não	Nem um pouco.	Nem um pouco.	Nem um pouco.	Nem um pouco.	Nem um pouco.	Nem um pouco.	Nem um pouco.	Nem um pouco.	Nem um pouco.	Nem um pouco.	Um pouco.	Nem um pouco.	Nem um pouco.	Nem um pouco.	Nem um pouco.	Nem um pouco.	Nem um pouco.	Nem um pouco.	Nem um pouco.	Nem um pouco.	Nem um pouco.	Nem um pouco.	Não	Sim	Não	Não	Não	Não	Não	Não	Não	Não	Nunca	Semanalmente	Nunca	Nunca
Entre 43 e 47 anos	Feminino	Enfermagem	Entre 24-48 horas	Não	Não tenho histórico de doença psiquiátrica.	Sim	Tratamento ambulatorial.	Não	Não tive familiar infectado.	Sim	Sim	Não	Sim	Muito.	Um pouco.	Um pouco.	Nem um pouco.	Um pouco.	Um pouco.	Nem um pouco.	Um pouco.	Um pouco.	Um pouco.	Muito.	Moderadamente.	Um pouco.	Um pouco.	Moderadamente.	Um pouco.	Moderadamente.	Um pouco.	Moderadamente.	Moderadamente.	Um pouco.	Muito.	Não	Não	Não	Não	Não	Não	Não	Não	Não	Não	Nunca	Nunca	Nunca	Nunca
Entre 43 e 47 anos	Feminino	Enfermagem	Sem exposição direta a pacientes infectados.	Não	Não tenho histórico de doença psiquiátrica.	Não	Não fui infectado(a).	Não	Não tive familiar infectado.	Sim	Sim	Não	Sim	Um pouco.	Um pouco.	Moderadamente.	Nem um pouco.	Muito.	Moderadamente.	Moderadamente.	Um pouco.	Um pouco.	Um pouco.	Extremamente.	Muito.	Nem um pouco.	Nem um pouco.	Um pouco.	Um pouco.	Extremamente.	Nem um pouco.	Nem um pouco.	Nem um pouco.	Nem um pouco.	Nem um pouco.	Não	Não	Não	Não	Não	Não	Sim	Não	Não	Não	Nunca	Nunca	Nunca	Nunca
Entre 38 e 42 anos	Feminino	Enfermagem	Até 24 horas	Não	Não tenho histórico de doença psiquiátrica.	Não	Não fui infectado(a).	Sim	Tratamento ambulatorial.	Não	Sim	Não	Não	Um pouco.	Nem um pouco.	Nem um pouco.	Um pouco.	Nem um pouco.	Nem um pouco.	Nem um pouco.	Nem um pouco.	Nem um pouco.	Nem um pouco.	Moderadamente.	Nem um pouco.	Nem um pouco.	Nem um pouco.	Nem um pouco.	Nem um pouco.	Nem um pouco.	Nem um pouco.	Nem um pouco.	Nem um pouco.	Nem um pouco.	Nem um pouco.	Não	Sim	Não	Não	Não	Não	Não	Não	Não	Não	Nunca	Semanalmente	Nunca	Nunca
Entre 23 e 27 anos	Masculino	Enfermagem	Acima de 48 horas	Sim	Outros	Não	Não fui infectado(a).	Não	Não tive familiar infectado.	Sim	Não	Não	Sim	Um pouco.	Um pouco.	Um pouco.	Muito.	Moderadamente.	Nem um pouco.	Um pouco.	Moderadamente.	Nem um pouco.	Nem um pouco.	Nem um pouco.	Nem um pouco.	Nem um pouco.	Nem um pouco.	Nem um pouco.	Um pouco.	Nem um pouco.	Um pouco.	Nem um pouco.	Moderadamente.	Nem um pouco.	Nem um pouco.	Não	Não	Não	Não	Não	Não	Não	Não	Não	Não	Nunca	Nunca	Nunca	Nunca
Entre 38 e 42 anos	Feminino	Enfermagem	Até 24 horas	Não	Não tenho histórico de doença psiquiátrica.	Não	Não fui infectado(a).	Não	Não tive familiar infectado.	Não	Sim	Não	Não	Moderadamente.	Nem um pouco.	Um pouco.	Um pouco.	Um pouco.	Um pouco.	Um pouco.	Muito.	Moderadamente.	Um pouco.	Muito.	Muito.	Moderadamente.	Um pouco.	Moderadamente.	Moderadamente.	Muito.	Nem um pouco.	Um pouco.	Um pouco.	Moderadamente.	Moderadamente.	Não	Não	Não	Não	Não	Não	Não	Não	Não	Não	Nunca	Nunca	Nunca	Nunca
Entre 38 e 42 anos	Feminino	Enfermagem	Entre 24-48 horas	Sim	Outros	Não	Não fui infectado(a).	Não	Não tive familiar infectado.	Sim	Sim	Não	Sim	Extremamente.	Extremamente.	Muito.	Extremamente.	Muito.	Muito.	Muito.	Muito.	Muito.	Extremamente.	Muito.	Muito.	Moderadamente.	Muito.	Muito.	Muito.	Muito.	Muito.	Muito.	Muito.	Extremamente.	Muito.	Não	Sim	Não	Não	Não	Não	Não	Não	Não	Não	Nunca	1 ou 2 vezes	Nunca	Nunca
Entre 38 e 42 anos	Feminino	Enfermagem	Entre 24-48 horas	Não	Não tenho histórico de doença psiquiátrica.	Sim	Tratamento ambulatorial.	Não	Não tive familiar infectado.	Sim	Sim	Não	Sim	Moderadamente.	Muito.	Muito.	Um pouco.	Muito.	Muito.	Muito.	Um pouco.	Nem um pouco.	Nem um pouco.	Nem um pouco.	Muito.	Nem um pouco.	Nem um pouco.	Muito.	Muito.	Muito.	Nem um pouco.	Nem um pouco.	Nem um pouco.	Nem um pouco.	Nem um pouco.	Não	Sim	Não	Não	Não	Não	Não	Não	Não	Não	Nunca	Semanalmente	Nunca	Nunca
Entre 38 e 42 anos	Feminino	Fisioterapia	Acima de 48 horas	Não	Não tenho histórico de doença psiquiátrica.	Sim	Tratamento ambulatorial.	Não	Não tive familiar infectado.	Não	Não	Não	Não	Um pouco.	Nem um pouco.	Nem um pouco.	Nem um pouco.	Um pouco.	Um pouco.	Um pouco.	Um pouco.	Nem um pouco.	Nem um pouco.	Um pouco.	Um pouco.	Um pouco.	Nem um pouco.	Um pouco.	Nem um pouco.	Um pouco.	Nem um pouco.	Nem um pouco.	Nem um pouco.	Nem um pouco.	Nem um pouco.	Não	Não	Não	Não	Não	Não	Não	Não	Não	Não	Nunca	Nunca	Nunca	Nunca
Entre 38 e 42 anos	Masculino	Fisioterapia	Entre 24-48 horas	Não	Não tenho histórico de doença psiquiátrica.	Sim	Tratamento ambulatorial.	Sim	Tratamento ambulatorial.	Sim	Sim	Não	Não	Nem um pouco.	Nem um pouco.	Nem um pouco.	Nem um pouco.	Nem um pouco.	Nem um pouco.	Nem um pouco.	Nem um pouco.	Nem um pouco.	Nem um pouco.	Nem um pouco.	Nem um pouco.	Nem um pouco.	Nem um pouco.	Nem um pouco.	Nem um pouco.	Nem um pouco.	Nem um pouco.	Nem um pouco.	Nem um pouco.	Nem um pouco.	Nem um pouco.	Sim	Sim	Sim	Não	Não	Não	Não	Não	Não	Não	Diariamente ou quase todo dia	Semanalmente	Nunca	Nunca
Entre 43 e 47 anos	Feminino	Fisioterapia	Acima de 48 horas	Não	Não tenho histórico de doença psiquiátrica.	Sim	Tratamento ambulatorial.	Sim	Tratamento ambulatorial.	Não	Não	Não	Sim	Um pouco.	Moderadamente.	Moderadamente.	Um pouco.	Um pouco.	Um pouco.	Um pouco.	Um pouco.	Um pouco.	Moderadamente.	Um pouco.	Moderadamente.	Um pouco.	Um pouco.	Um pouco.	Moderadamente.	Um pouco.	Um pouco.	Nem um pouco.	Nem um pouco.	Um pouco.	Um pouco.	Não	Sim	Não	Não	Não	Não	Não	Não	Não	Não	Nunca	1 ou 2 vezes	Nunca	Nunca
Entre 33 e 37 anos	Feminino	Enfermagem	Entre 24-48 horas	Não	Não tenho histórico de doença psiquiátrica.	Sim	Tratamento ambulatorial.	Sim	Tratamento ambulatorial.	Não	Não	Não	Sim	Moderadamente.	Um pouco.	Muito.	Muito.	Muito.	Moderadamente.	Moderadamente.	Moderadamente.	Moderadamente.	Um pouco.	Moderadamente.	Moderadamente.	Um pouco.	Muito.	Muito.	Moderadamente.	Muito.	Extremamente.	Muito.	Muito.	Moderadamente.	Moderadamente.	Não	Não	Não	Não	Não	Não	Sim	Não	Não	Não	Nunca	Mensalmente	Nunca	Nunca
Entre 48 e 52 anos	Feminino	Enfermagem	Até 24 horas	Não	Não tenho histórico de doença psiquiátrica.	Não	Não fui infectado(a).	Sim	Internação hospitalar.	Não	Não	Não	Não	Moderadamente.	Nem um pouco.	Moderadamente.	Um pouco.	Um pouco.	Nem um pouco.	Moderadamente.	Um pouco.	Nem um pouco.	Nem um pouco.	Um pouco.	Nem um pouco.	Um pouco.	Um pouco.	Nem um pouco.	Nem um pouco.	Nem um pouco.	Nem um pouco.	Nem um pouco.	Nem um pouco.	Nem um pouco.	Um pouco.	Não	Sim	Não	Não	Não	Não	Não	Não	Não	Não	Nunca	1 ou 2 vezes	Nunca	Nunca
Entre 33 e 37 anos	Feminino	Enfermagem	Entre 24-48 horas	Não	Não tenho histórico de doença psiquiátrica.	Sim	Tratamento ambulatorial.	Sim	Tratamento ambulatorial.	Sim	Sim	Não	Sim	Um pouco.	Moderadamente.	Muito.	Moderadamente.	Um pouco.	Moderadamente.	Um pouco.	Um pouco.	Um pouco.	Um pouco.	Moderadamente.	Um pouco.	Um pouco.	Um pouco.	Um pouco.	Um pouco.	Um pouco.	Moderadamente.	Nem um pouco.	Nem um pouco.	Um pouco.	Um pouco.	Não	Sim	Sim	Não	Não	Não	Não	Sim	Não	Não	Nunca	Semanalmente	1 ou 2 vezes	Nunca
Entre 28 e 32 anos	Feminino	Fisioterapia	Entre 24-48 horas	Não	Não tenho histórico de doença psiquiátrica.	Não	Não fui infectado(a).	Não	Não tive familiar infectado.	Sim	Não	Não	Sim	Moderadamente.	Moderadamente.	Moderadamente.	Muito.	Moderadamente.	Moderadamente.	Moderadamente.	Muito.	Moderadamente.	Um pouco.	Muito.	Muito.	Um pouco.	Muito.	Muito.	Moderadamente.	Muito.	Moderadamente.	Um pouco.	Um pouco.	Muito.	Moderadamente.	Não	Sim	Não	Não	Não	Não	Não	Não	Não	Não	Nunca	1 ou 2 vezes	Nunca	Nunca
Entre 33 e 37 anos	Feminino	Enfermagem	Até 24 horas	Não	Não tenho histórico de doença psiquiátrica.	Sim	Tratamento ambulatorial.	Não	Não tive familiar infectado.	Sim	Sim	Não	Não	Moderadamente.	Nem um pouco.	Um pouco.	Nem um pouco.	Nem um pouco.	Um pouco.	Nem um pouco.	Moderadamente.	Nem um pouco.	Um pouco.	Moderadamente.	Um pouco.	Um pouco.	Nem um pouco.	Nem um pouco.	Nem um pouco.	Moderadamente.	Nem um pouco.	Nem um pouco.	Nem um pouco.	Nem um pouco.	Um pouco.	Não	Não	Não	Não	Não	Não	Não	Não	Não	Não	Nunca	Nunca	Nunca	Nunca
Entre 28 e 32 anos	Feminino	Fisioterapia	Entre 24-48 horas	Sim	Transtorno de Ansiedade	Sim	Tratamento ambulatorial.	Sim	Óbito.	Não	Sim	Não	Sim	Muito.	Muito.	Moderadamente.	Moderadamente.	Muito.	Moderadamente.	Nem um pouco.	Moderadamente.	Um pouco.	Moderadamente.	Muito.	Moderadamente.	Nem um pouco.	Um pouco.	Moderadamente.	Moderadamente.	Nem um pouco.	Um pouco.	Moderadamente.	Moderadamente.	Moderadamente.	Moderadamente.	Não	Não	Não	Não	Não	Não	Não	Não	Não	Não	Nunca	Nunca	Nunca	Nunca
Entre 23 e 27 anos	Masculino	Fisioterapia	Acima de 48 horas	Não	Não tenho histórico de doença psiquiátrica.	Sim	Tratamento ambulatorial.	Sim	Tratamento ambulatorial.	Sim	Não	Não	Não	Nem um pouco.	Moderadamente.	Um pouco.	Um pouco.	Um pouco.	Um pouco.	Nem um pouco.	Muito.	Nem um pouco.	Nem um pouco.	Muito.	Muito.	Um pouco.	Nem um pouco.	Um pouco.	Um pouco.	Moderadamente.	Um pouco.	Nem um pouco.	Nem um pouco.	Um pouco.	Muito.	Não	Sim	Não	Não	Não	Não	Não	Não	Não	Não	Nunca	Semanalmente	Nunca	Nunca
Entre 33 e 37 anos	Feminino	Enfermagem	Entre 24-48 horas	Não	Não tenho histórico de doença psiquiátrica.	Sim	Tratamento ambulatorial.	Não	Não tive familiar infectado.	Não	Sim	Não	Sim	Moderadamente.	Um pouco.	Um pouco.	Nem um pouco.	Um pouco.	Moderadamente.	Nem um pouco.	Moderadamente.	Nem um pouco.	Nem um pouco.	Um pouco.	Moderadamente.	Nem um pouco.	Moderadamente.	Um pouco.	Moderadamente.	Um pouco.	Muito.	Nem um pouco.	Muito.	Moderadamente.	Moderadamente.	Não	Sim	Não	Não	Não	Não	Não	Não	Não	Não	Nunca	Semanalmente	Nunca	Nunca
Entre 38 e 42 anos	Feminino	Enfermagem	Acima de 48 horas	Sim	Transtorno de Ansiedade	Sim	Tratamento ambulatorial.	Sim	Tratamento ambulatorial.	Não	Sim	Não	Sim	Um pouco.	Muito.	Moderadamente.	Muito.	Muito.	Moderadamente.	Um pouco.	Um pouco.	Um pouco.	Moderadamente.	Moderadamente.	Um pouco.	Moderadamente.	Moderadamente.	Muito.	Moderadamente.	Muito.	Um pouco.	Nem um pouco.	Nem um pouco.	Um pouco.	Um pouco.	Não	Não	Não	Não	Não	Não	Sim	Não	Não	Não	Nunca	Nunca	Nunca	Nunca
Entre 33 e 37 anos	Feminino	Enfermagem	Acima de 48 horas	Não	Não tenho histórico de doença psiquiátrica.	Não	Não fui infectado(a).	Sim	Óbito.	Não	Sim	Sim	Sim	Extremamente.	Moderadamente.	Moderadamente.	Moderadamente.	Moderadamente.	Moderadamente.	Moderadamente.	Moderadamente.	Moderadamente.	Moderadamente.	Moderadamente.	Moderadamente.	Moderadamente.	Moderadamente.	Moderadamente.	Moderadamente.	Moderadamente.	Moderadamente.	Moderadamente.	Moderadamente.	Moderadamente.	Moderadamente.	Sim	Não	Não	Não	Não	Não	Não	Não	Não	Não	Diariamente ou quase todo dia	Nunca	Nunca	Nunca
Entre 43 e 47 anos	Feminino	Enfermagem	Entre 24-48 horas	Não	Não tenho histórico de doença psiquiátrica.	Não	Não fui infectado(a).	Não	Não tive familiar infectado.	Sim	Não	Não	Não	Nem um pouco.	Nem um pouco.	Nem um pouco.	Nem um pouco.	Nem um pouco.	Nem um pouco.	Nem um pouco.	Nem um pouco.	Nem um pouco.	Nem um pouco.	Nem um pouco.	Nem um pouco.	Nem um pouco.	Nem um pouco.	Nem um pouco.	Nem um pouco.	Nem um pouco.	Nem um pouco.	Nem um pouco.	Nem um pouco.	Nem um pouco.	Nem um pouco.	Não	Não	Não	Não	Não	Não	Não	Não	Não	Não	1 ou 2 vezes	Mensalmente	Nunca	Nunca
Entre 33 e 37 anos	Feminino	Fisioterapia	Acima de 48 horas	Não	Não tenho histórico de doença psiquiátrica.	Não	Não fui infectado(a).	Não	Não tive familiar infectado.	Não	Não	Não	Não	Nem um pouco.	Nem um pouco.	Um pouco.	Nem um pouco.	Um pouco.	Um pouco.	Nem um pouco.	Moderadamente.	Nem um pouco.	Nem um pouco.	Um pouco.	Nem um pouco.	Nem um pouco.	Nem um pouco.	Nem um pouco.	Nem um pouco.	Nem um pouco.	Nem um pouco.	Nem um pouco.	Nem um pouco.	Nem um pouco.	Um pouco.	Não	Não	Não	Não	Não	Não	Não	Não	Não	Não	Nunca	Nunca	Nunca	Nunca
Entre 28 e 32 anos	Feminino	Enfermagem	Sem exposição direta a pacientes infectados.	Não	Não tenho histórico de doença psiquiátrica.	Sim	Tratamento ambulatorial.	Não	Não tive familiar infectado.	Sim	Não	Não	Sim	Um pouco.	Um pouco.	Um pouco.	Moderadamente.	Um pouco.	Um pouco.	Um pouco.	Moderadamente.	Moderadamente.	Muito.	Moderadamente.	Moderadamente.	Nem um pouco.	Nem um pouco.	Moderadamente.	Muito.	Muito.	Um pouco.	Nem um pouco.	Um pouco.	Moderadamente.	Muito.	Não	Sim	Não	Não	Não	Não	Não	Não	Não	Não	Nunca	1 ou 2 vezes	Nunca	Nunca
Entre 38 e 42 anos	Feminino	Enfermagem	Até 24 horas	Não	Não tenho histórico de doença psiquiátrica.	Sim	Tratamento ambulatorial.	Não	Não tive familiar infectado.	Sim	Sim	Não	Sim	Moderadamente.	Um pouco.	Muito.	Um pouco.	Um pouco.	Um pouco.	Moderadamente.	Moderadamente.	Um pouco.	Um pouco.	Muito.	Muito.	Muito.	Um pouco.	Um pouco.	Um pouco.	Muito.	Um pouco.	Um pouco.	Muito.	Um pouco.	Moderadamente.	Não	Não	Não	Não	Não	Não	Não	Não	Não	Não	Nunca	Nunca	Nunca	Nunca
Entre 38 e 42 anos	Feminino	Serviço Social	Entre 24-48 horas	Não	Não tenho histórico de doença psiquiátrica.	Não	Não fui infectado(a).	Não	Não tive familiar infectado.	Sim	Não	Não	Sim	Um pouco.	Um pouco.	Um pouco.	Um pouco.	Um pouco.	Nem um pouco.	Nem um pouco.	Nem um pouco.	Nem um pouco.	Nem um pouco.	Nem um pouco.	Nem um pouco.	Nem um pouco.	Nem um pouco.	Nem um pouco.	Nem um pouco.	Nem um pouco.	Nem um pouco.	Nem um pouco.	Nem um pouco.	Nem um pouco.	Nem um pouco.	Sim	Sim	Sim	Não	Não	Não	Não	Não	Não	Não	Diariamente ou quase todo dia	Semanalmente	Mensalmente	Nunca
Entre 38 e 42 anos	Feminino	Enfermagem	Até 24 horas	Não	Não tenho histórico de doença psiquiátrica.	Sim	Tratamento ambulatorial.	Não	Não tive familiar infectado.	Sim	Não	Não	Sim	Um pouco.	Muito.	Muito.	Nem um pouco.	Um pouco.	Um pouco.	Um pouco.	Moderadamente.	Um pouco.	Um pouco.	Muito.	Um pouco.	Nem um pouco.	Nem um pouco.	Muito.	Nem um pouco.	Muito.	Moderadamente.	Nem um pouco.	Nem um pouco.	Nem um pouco.	Nem um pouco.	Não	Não	Não	Não	Não	Não	Não	Não	Não	Não	Nunca	Nunca	Nunca	Nunca
Entre 33 e 37 anos	Feminino	Não sou profissional da saúde	Sem exposição direta a pacientes infectados.	Não	Não tenho histórico de doença psiquiátrica.	Sim	Tratamento ambulatorial.	Sim	Tratamento ambulatorial.	Sim	Sim	Não	Sim	Muito.	Muito.	Muito.	Muito.	Um pouco.	Muito.	Muito.	Um pouco.	Muito.	Muito.	Um pouco.	Muito.	Um pouco.	Um pouco.	Muito.	Muito.	Muito.	Muito.	Um pouco.	Um pouco.	Um pouco.	Um pouco.	Não	Não	Não	Não	Não	Não	Não	Não	Não	Não	Nunca	Nunca	Nunca	Nunca
Entre 28 e 32 anos	Feminino	Nutrição	Até 24 horas	Não	Não tenho histórico de doença psiquiátrica.	Não	Não fui infectado(a).	Não	Não tive familiar infectado.	Não	Não	Não	Sim	Um pouco.	Nem um pouco.	Moderadamente.	Um pouco.	Extremamente.	Nem um pouco.	Um pouco.	Extremamente.	Um pouco.	Um pouco.	Extremamente.	Um pouco.	Nem um pouco.	Um pouco.	Nem um pouco.	Moderadamente.	Extremamente.	Um pouco.	Um pouco.	Nem um pouco.	Um pouco.	Extremamente.	Não	Sim	Não	Não	Não	Sim	Não	Não	Não	Não	Nunca	Semanalmente	Nunca	Nunca
Entre 28 e 32 anos	Masculino	Medicina	Acima de 48 horas	Não	Não tenho histórico de doença psiquiátrica.	Não	Não fui infectado(a).	Sim	Tratamento ambulatorial.	Não	Não	Não	Sim	Nem um pouco.	Moderadamente.	Nem um pouco.	Moderadamente.	Moderadamente.	Muito.	Um pouco.	Um pouco.	Nem um pouco.	Moderadamente.	Nem um pouco.	Nem um pouco.	Nem um pouco.	Um pouco.	Um pouco.	Um pouco.	Nem um pouco.	Um pouco.	Nem um pouco.	Nem um pouco.	Moderadamente.	Nem um pouco.	Não	Sim	Não	Não	Não	Não	Não	Não	Não	Não	Nunca	Semanalmente	Nunca	Nunca
Entre 28 e 32 anos	Feminino	Não sou profissional da saúde	Até 24 horas	Não	Transtorno de Ansiedade	Não	Não fui infectado(a).	Não	Não tive familiar infectado.	Não	Não	Não	Sim	Um pouco.	Nem um pouco.	Muito.	Moderadamente.	Um pouco.	Nem um pouco.	Nem um pouco.	Nem um pouco.	Um pouco.	Muito.	Um pouco.	Um pouco.	Um pouco.	Muito.	Nem um pouco.	Um pouco.	Nem um pouco.	Nem um pouco.	Um pouco.	Nem um pouco.	Um pouco.	Um pouco.	Sim	Sim	Não	Não	Não	Não	Não		Não	Não	Diariamente ou quase todo dia	Diariamente ou quase todo dia	Nunca	Nunca
Entre 28 e 32 anos	Feminino	Não sou profissional da saúde	Acima de 48 horas	Não	Não tenho histórico de doença psiquiátrica.	Não	Não fui infectado(a).	Não	Não tive familiar infectado.	Sim	Não	Não	Sim	Um pouco.	Um pouco.	Um pouco.	Um pouco.	Um pouco.	Um pouco.	Um pouco.	Um pouco.	Um pouco.	Um pouco.	Um pouco.	Um pouco.	Um pouco.	Um pouco.	Um pouco.	Um pouco.	Muito.	Um pouco.	Um pouco.	Um pouco.	Um pouco.	Um pouco.	Não	Não	Não	Não	Não	Não	Não	Não	Não	Não	Nunca	Nunca	Nunca	Nunca
Entre 28 e 32 anos	Feminino	Enfermagem	Até 24 horas	Não	Não tenho histórico de doença psiquiátrica.	Sim	Tratamento ambulatorial.	Não	Não tive familiar infectado.	Sim	Não	Não	Sim	Um pouco.	Um pouco.	Um pouco.	Um pouco.	Nem um pouco.	Um pouco.	Nem um pouco.	Um pouco.	Um pouco.	Um pouco.	Um pouco.	Nem um pouco.	Um pouco.	Nem um pouco.	Um pouco.	Um pouco.	Um pouco.	Moderadamente.	Moderadamente.	Nem um pouco.	Moderadamente.	Um pouco.	Não	Não	Não	Não	Não	Não	Não	Não	Não	Não	Nunca	Nunca	Nunca	Nunca
Entre 23 e 27 anos	Feminino	Enfermagem	Entre 24-48 horas	Sim	Transtorno de Ansiedade	Sim	Tratamento ambulatorial.	Não	Não tive familiar infectado.	Não	Sim	Sim	Sim	Um pouco.	Muito.	Um pouco.	Um pouco.	Moderadamente.	Um pouco.	Muito.	Extremamente.	Muito.	Moderadamente.	Muito.	Moderadamente.	Moderadamente.	Muito.	Muito.	Moderadamente.	Extremamente.	Muito.	Muito.	Muito.	Muito.	Extremamente.	Não	Não	Não	Não	Não	Não	Não	Não	Não	Não	Nunca	1 ou 2 vezes	Nunca	Nunca
Entre 23 e 27 anos	Feminino	Não sou profissional da saúde	Entre 24-48 horas	Não	Não tenho histórico de doença psiquiátrica.	Sim	Tratamento ambulatorial.	Não	Não tive familiar infectado.	Não	Sim	Não	Sim	Um pouco.	Nem um pouco.	Nem um pouco.	Nem um pouco.	Um pouco.	Um pouco.	Um pouco.	Um pouco.	Nem um pouco.	Um pouco.	Moderadamente.	Um pouco.	Um pouco.	Um pouco.	Um pouco.	Moderadamente.	Um pouco.	Um pouco.	Nem um pouco.	Nem um pouco.	Um pouco.	Um pouco.	Não	Sim	Não	Não	Não	Não	Não	Não	Não	Não	Nunca	Semanalmente	Nunca	Nunca
Entre 23 e 27 anos	Feminino	Nutrição	Acima de 48 horas	Não	Não tenho histórico de doença psiquiátrica.	Sim	Tratamento ambulatorial.	Não	Não tive familiar infectado.	Não	Sim	Sim	Sim	Um pouco.	Nem um pouco.	Moderadamente.	Muito.	Moderadamente.	Muito.	Extremamente.	Muito.	Moderadamente.	Moderadamente.	Muito.	Muito.	Muito.	Moderadamente.	Moderadamente.	Moderadamente.	Moderadamente.	Moderadamente.	Moderadamente.	Nem um pouco.	Moderadamente.	Um pouco.	Não	Sim	Não	Não	Não	Não	Não	Não	Não	Não	Nunca	Semanalmente	Nunca	Nunca
Entre 38 e 42 anos	Feminino	Enfermagem	Até 24 horas	Não	Não tenho histórico de doença psiquiátrica.	Sim	Tratamento ambulatorial.	Sim	Tratamento ambulatorial.	Sim	Sim	Não	Sim	Um pouco.	Moderadamente.	Muito.	Muito.	Muito.	Muito.	Muito.	Muito.	Muito.	Muito.	Muito.	Muito.	Muito.	Muito.	Muito.	Muito.	Muito.	Muito.	Muito.	Muito.	Muito.	Muito.	Não	Sim	Não	Não	Não	Não	Não	Não	Não	Não	Nunca	1 ou 2 vezes	Nunca	Nunca
Entre 33 e 37 anos	Feminino	Enfermagem	Acima de 48 horas	Não	Não tenho histórico de doença psiquiátrica.	Não	Não fui infectado(a).	Sim	Óbito.	Não	Não	Não	Sim	Muito.	Muito.	Muito.	Moderadamente.	Moderadamente.	Moderadamente.	Moderadamente.	Um pouco.	Um pouco.	Um pouco.	Um pouco.	Um pouco.	Nem um pouco.	Nem um pouco.	Um pouco.	Um pouco.	Muito.	Um pouco.	Um pouco.	Um pouco.	Um pouco.	Um pouco.	Sim	Sim	Sim	Sim	Não	Sim	Não	Não	Não	Não	Diariamente ou quase todo dia	1 ou 2 vezes	Nunca	Nunca
Entre 28 e 32 anos	Feminino	Enfermagem	Até 24 horas	Não	Não tenho histórico de doença psiquiátrica.	Não	Não fui infectado(a).	Sim	Tratamento ambulatorial.	Não	Sim	Não	Não	Um pouco.	Nem um pouco.	Um pouco.	Um pouco.	Um pouco.	Um pouco.	Moderadamente.	Nem um pouco.	Moderadamente.	Moderadamente.	Nem um pouco.	Nem um pouco.	Um pouco.	Um pouco.	Muito.	Muito.	Um pouco.	Muito.	Moderadamente.	Extremamente.	Extremamente.	Nem um pouco.	Não	Não	Não	Não	Não	Não	Não	Não	Não	Não	Nunca	Nunca	Nunca	Nunca
Entre 38 e 42 anos	Feminino	Enfermagem	Até 24 horas	Não	Não tenho histórico de doença psiquiátrica.	Não	Não fui infectado(a).	Não	Não tive familiar infectado.	Sim	Sim	Não	Sim	Um pouco.	Um pouco.	Moderadamente.	Moderadamente.	Um pouco.	Moderadamente.	Moderadamente.	Um pouco.	Um pouco.	Um pouco.	Um pouco.	Um pouco.	Um pouco.	Um pouco.	Um pouco.	Moderadamente.	Muito.	Um pouco.	Um pouco.	Um pouco.	Um pouco.	Moderadamente.	Não	Não	Não	Não	Não	Não	Não	Não	Não	Não	Nunca	Nunca	Nunca	Nunca
Entre 38 e 42 anos	Feminino	Enfermagem	Até 24 horas	Sim	Transtorno de Ansiedade	Sim	Tratamento ambulatorial.	Não	Não tive familiar infectado.	Sim	Sim	Não	Sim	Um pouco.	Moderadamente.	Um pouco.	Um pouco.	Um pouco.	Um pouco.	Nem um pouco.	Nem um pouco.	Um pouco.	Um pouco.	Moderadamente.	Um pouco.	Nem um pouco.	Um pouco.	Um pouco.	Nem um pouco.	Um pouco.	Um pouco.	Nem um pouco.	Um pouco.	Um pouco.	Nem um pouco.	Não	Sim	Não	Não	Não	Não	Não	Não	Não	Não	Nunca	Semanalmente	Nunca	Nunca
Entre 33 e 37 anos	Masculino	Enfermagem	Até 24 horas	Não	Não tenho histórico de doença psiquiátrica.	Sim	Tratamento ambulatorial.	Sim	Tratamento ambulatorial.	Não	Não	Não	Não	Nem um pouco.	Nem um pouco.	Nem um pouco.	Nem um pouco.	Nem um pouco.	Nem um pouco.	Nem um pouco.	Nem um pouco.	Nem um pouco.	Nem um pouco.	Nem um pouco.	Nem um pouco.	Nem um pouco.	Nem um pouco.	Nem um pouco.	Nem um pouco.	Nem um pouco.	Nem um pouco.	Nem um pouco.	Nem um pouco.	Nem um pouco.	Um pouco.	Não	Não	Não	Não	Não	Não	Não	Não	Não	Não	Nunca	Nunca	Nunca	Nunca
Entre 33 e 37 anos	Feminino	Enfermagem	Até 24 horas	Sim	Outros	Não	Não fui infectado(a).	Não	Não tive familiar infectado.	Não	Sim	Não	Sim	Moderadamente.	Muito.	Muito.	Moderadamente.	Moderadamente.	Moderadamente.	Moderadamente.	Moderadamente.	Moderadamente.	Moderadamente.	Um pouco.	Moderadamente.	Moderadamente.	Um pouco.	Muito.	Moderadamente.	Moderadamente.	Muito.	Muito.	Moderadamente.	Moderadamente.	Muito.	Não	Não	Não	Não	Não	Não	Não	Não	Não	Não	Nunca	Nunca	Nunca	Nunca
Entre 38 e 42 anos	Masculino	Enfermagem	Até 24 horas	Não	Não tenho histórico de doença psiquiátrica.	Não	Não fui infectado(a).	Não	Não tive familiar infectado.	Sim	Sim	Sim	Sim	Um pouco.	Um pouco.	Muito.	Um pouco.	Muito.	Moderadamente.	Nem um pouco.	Um pouco.	Muito.	Muito.	Muito.	Muito.	Um pouco.	Muito.	Moderadamente.	Muito.	Muito.	Um pouco.	Um pouco.	Um pouco.	Um pouco.	Muito.	Sim	Sim	Não	Não	Não	Não	Sim	Não	Não	Não	Diariamente ou quase todo dia	Semanalmente	Nunca	Nunca
Entre 28 e 32 anos	Masculino	Enfermagem	Entre 24-48 horas	Não	Não tenho histórico de doença psiquiátrica.	Sim	Tratamento ambulatorial.	Sim	Tratamento ambulatorial.	Sim	Sim	Sim	Sim	Um pouco.	Nem um pouco.	Um pouco.	Moderadamente.	Moderadamente.	Moderadamente.	Um pouco.	Um pouco.	Moderadamente.	Um pouco.	Um pouco.	Um pouco.	Nem um pouco.	Um pouco.	Um pouco.	Muito.	Nem um pouco.	Um pouco.	Nem um pouco.	Moderadamente.	Um pouco.	Um pouco.	Não	Não	Não	Não	Não	Não	Não	Não	Não	Não	Nunca	Nunca	Nunca	Nunca
Entre 48 e 52 anos	Masculino	Medicina	Acima de 48 horas	Sim	Transtorno de Ansiedade	Não	Não fui infectado(a).	Não	Não tive familiar infectado.	Sim	Não	Não	Não	Nem um pouco.	Nem um pouco.	Nem um pouco.	Um pouco.	Nem um pouco.	Nem um pouco.	Nem um pouco.	Nem um pouco.	Nem um pouco.	Nem um pouco.	Um pouco.	Nem um pouco.	Nem um pouco.	Nem um pouco.	Nem um pouco.	Nem um pouco.	Nem um pouco.	Nem um pouco.	Nem um pouco.	Nem um pouco.	Nem um pouco.	Nem um pouco.	Não	Sim	Sim	Não	Não	Não	Não	Não	Não	Não	Nunca	1 ou 2 vezes	Nunca	Nunca
Entre 48 e 52 anos	Feminino	Enfermagem	Acima de 48 horas	Sim	Outros	Sim	Tratamento ambulatorial.	Sim	Tratamento ambulatorial.	Não	Sim	Não	Sim	Muito.	Muito.	Moderadamente.	Um pouco.	Um pouco.	Nem um pouco.	Nem um pouco.	Nem um pouco.	Um pouco.	Um pouco.	Muito.	Muito.	Moderadamente.	Nem um pouco.	Muito.	Um pouco.	Um pouco.	Um pouco.	Nem um pouco.	Um pouco.	Um pouco.	Moderadamente.	Sim	Não	Não	Não	Não	Não	Não	Não	Não	Não	Diariamente ou quase todo dia	Nunca	Nunca	Nunca
Entre 33 e 37 anos	Feminino	Nutrição	Sem exposição direta a pacientes infectados.	Sim	Transtorno de Ansiedade	Sim	Tratamento ambulatorial.	Não	Não tive familiar infectado.	Não	Sim	Não	Sim	Moderadamente.	Moderadamente.	Moderadamente.	Extremamente.	Muito.	Muito.	Um pouco.	Moderadamente.	Um pouco.	Um pouco.	Um pouco.	Um pouco.	Um pouco.	Um pouco.	Extremamente.	Muito.	Moderadamente.	Muito.	Moderadamente.	Um pouco.	Muito.	Moderadamente.	Não	Sim	Não	Não	Não	Não	Sim	Não	Não	Não	Nunca	Semanalmente	Nunca	Nunca
Entre 38 e 42 anos	Feminino	Não sou profissional da saúde	Sem exposição direta a pacientes infectados.	Não	Não tenho histórico de doença psiquiátrica.	Não	Não fui infectado(a).	Não	Não tive familiar infectado.	Sim	Não	Não	Não	Moderadamente.	Nem um pouco.	Nem um pouco.	Nem um pouco.	Um pouco.	Um pouco.	Um pouco.	Um pouco.	Um pouco.	Um pouco.	Um pouco.	Um pouco.	Um pouco.	Um pouco.	Nem um pouco.	Um pouco.	Moderadamente.	Nem um pouco.	Nem um pouco.	Um pouco.	Um pouco.	Muito.	Não	Não	Não	Não	Não	Não	Não	Não	Não	Não	Nunca	Nunca	Nunca	Nunca
Entre 28 e 32 anos	Feminino	Psicologia	Acima de 48 horas	Não	Não tenho histórico de doença psiquiátrica.	Não	Não fui infectado(a).	Não	Não tive familiar infectado.	Sim	Não	Não	Não	Moderadamente.	Moderadamente.	Moderadamente.	Um pouco.	Muito.	Moderadamente.	Nem um pouco.	Moderadamente.	Moderadamente.	Moderadamente.	Moderadamente.	Muito.	Moderadamente.	Moderadamente.	Um pouco.	Muito.	Moderadamente.	Um pouco.	Nem um pouco.	Moderadamente.	Moderadamente.	Um pouco.	Não	Sim	Não	Não	Não	Não	Não	Não	Sim	Não	Nunca	Semanalmente	Nunca	Nunca
Entre 33 e 37 anos	Masculino	Não sou profissional da saúde	Entre 24-48 horas	Não	Não tenho histórico de doença psiquiátrica.	Sim	Tratamento ambulatorial.	Sim	Tratamento ambulatorial.	Não	Sim	Não	Não	Um pouco.	Nem um pouco.	Um pouco.	Nem um pouco.	Nem um pouco.	Nem um pouco.	Nem um pouco.	Nem um pouco.	Nem um pouco.	Nem um pouco.	Nem um pouco.	Nem um pouco.	Nem um pouco.	Nem um pouco.	Nem um pouco.	Nem um pouco.	Nem um pouco.	Nem um pouco.	Nem um pouco.	Nem um pouco.	Nem um pouco.	Nem um pouco.	Não	Sim	Não	Não	Não	Não	Não	Não	Não	Não	Nunca	1 ou 2 vezes	Nunca	Nunca
Entre 38 e 42 anos	Feminino	Enfermagem	Até 24 horas	Não	Não tenho histórico de doença psiquiátrica.	Sim	Tratamento ambulatorial.	Não	Não tive familiar infectado.	Não	Sim	Não	Não	Nem um pouco.	Um pouco.	Nem um pouco.	Um pouco.	Um pouco.	Um pouco.	Nem um pouco.	Um pouco.	Um pouco.	Nem um pouco.	Um pouco.	Um pouco.	Um pouco.	Um pouco.	Um pouco.	Um pouco.	Um pouco.	Um pouco.	Nem um pouco.	Nem um pouco.	Um pouco.	Um pouco.	Não	Não	Não	Não	Não	Não	Não	Não	Não	Não	Nunca	Nunca	Nunca	Nunca
Entre 23 e 27 anos	Feminino	Não sou profissional da saúde	Entre 24-48 horas	Não	Não tenho histórico de doença psiquiátrica.	Não	Não fui infectado(a).	Não	Não tive familiar infectado.	Sim	Não	Não	Sim	Um pouco.	Um pouco.	Muito.	Um pouco.	Muito.	Muito.	Um pouco.	Um pouco.	Um pouco.	Nem um pouco.	Muito.	Nem um pouco.	Nem um pouco.	Muito.	Muito.	Muito.	Muito.	Extremamente.	Nem um pouco.	Muito.	Muito.	Muito.	Sim	Sim	Não	Não	Não	Não	Não	Não	Não	Não	Diariamente ou quase todo dia	Mensalmente	Nunca	Nunca
Entre 48 e 52 anos	Feminino	Não sou profissional da saúde	Entre 24-48 horas	Não	Não tenho histórico de doença psiquiátrica.	Não	Não fui infectado(a).	Não	Não tive familiar infectado.	Não	Não	Não	Não	Nem um pouco.	Nem um pouco.	Moderadamente.	Nem um pouco.	Um pouco.	Nem um pouco.	Moderadamente.	Um pouco.	Nem um pouco.	Um pouco.	Moderadamente.	Muito.	Nem um pouco.	Nem um pouco.	Nem um pouco.	Um pouco.	Um pouco.	Nem um pouco.	Nem um pouco.	Nem um pouco.	Muito.	Moderadamente.	Não	Não	Não	Não	Não	Não	Não	Não	Não	Não	Nunca	Nunca	Nunca	Nunca
Entre 38 e 42 anos	Feminino	Enfermagem	Entre 24-48 horas	Não	Não tenho histórico de doença psiquiátrica.	Sim	Tratamento ambulatorial.	Não	Não tive familiar infectado.	Sim	Sim	Não	Não	Nem um pouco.	Nem um pouco.	Um pouco.	Um pouco.	Um pouco.	Nem um pouco.	Um pouco.	Um pouco.	Nem um pouco.	Nem um pouco.	Um pouco.	Nem um pouco.	Um pouco.	Nem um pouco.	Nem um pouco.	Nem um pouco.	Um pouco.	Nem um pouco.	Nem um pouco.	Nem um pouco.	Um pouco.	Um pouco.	Não	Não	Não	Não	Não	Não	Não	Não	Não	Não	Nunca	Nunca	Nunca	Nunca
Entre 28 e 32 anos	Feminino	Enfermagem	Entre 24-48 horas	Não	Não tenho histórico de doença psiquiátrica.	Sim	Tratamento ambulatorial.	Não	Não tive familiar infectado.	Não	Sim	Não	Não	Nem um pouco.	Nem um pouco.	Um pouco.	Um pouco.	Moderadamente.	Nem um pouco.	Nem um pouco.	Nem um pouco.	Um pouco.	Um pouco.	Nem um pouco.	Nem um pouco.	Nem um pouco.	Um pouco.	Nem um pouco.	Nem um pouco.	Nem um pouco.	Um pouco.	Nem um pouco.	Nem um pouco.	Um pouco.	Um pouco.	Sim	Sim	Não	Não	Não	Não	Não	Não	Não	Não	Nunca	1 ou 2 vezes	Nunca	Nunca
Entre 28 e 32 anos	Masculino	Medicina	Acima de 48 horas	Não	Não tenho histórico de doença psiquiátrica.	Não	Não fui infectado(a).	Não	Não tive familiar infectado.	Não	Não	Não	Sim	Nem um pouco.	Um pouco.	Extremamente.	Extremamente.	Nem um pouco.	Extremamente.	Nem um pouco.	Nem um pouco.	Extremamente.	Nem um pouco.	Um pouco.	Um pouco.	Nem um pouco.	Um pouco.	Extremamente.	Extremamente.	Moderadamente.	Moderadamente.	Nem um pouco.	Extremamente.	Nem um pouco.	Extremamente.	Não	Sim	Sim	Não	Sim	Não	Sim	Sim	Não	Não	Nunca	1 ou 2 vezes	Nunca	Nunca
Entre 28 e 32 anos	Masculino	Enfermagem	Até 24 horas	Não	Não tenho histórico de doença psiquiátrica.	Não	Não fui infectado(a).	Sim	Tratamento ambulatorial.	Não	Sim	Sim	Sim	Um pouco.	Moderadamente.	Moderadamente.	Um pouco.	Um pouco.	Um pouco.	Um pouco.	Moderadamente.	Um pouco.	Um pouco.	Um pouco.	Um pouco.	Um pouco.	Moderadamente.	Moderadamente.	Moderadamente.	Um pouco.	Um pouco.	Um pouco.	Nem um pouco.	Um pouco.	Um pouco.	Sim	Sim	Não	Não	Não	Não	Sim	Não	Não	Não	1 ou 2 vezes	1 ou 2 vezes	Nunca	Nunca
Entre 43 e 47 anos	Feminino	Medicina	Acima de 48 horas	Não	Não tenho histórico de doença psiquiátrica.	Sim	Internação hospitalar.	Não	Não tive familiar infectado.	Não	Sim	Não	Não	Moderadamente.	Um pouco.	Um pouco.	Um pouco.	Um pouco.	Nem um pouco.	Nem um pouco.	Nem um pouco.	Nem um pouco.	Nem um pouco.	Nem um pouco.	Nem um pouco.	Nem um pouco.	Nem um pouco.	Um pouco.	Nem um pouco.	Nem um pouco.	Nem um pouco.	Nem um pouco.	Nem um pouco.	Nem um pouco.	Nem um pouco.	Não	Sim	Não	Não	Não	Não	Não	Não	Não	Não	Nunca	Nunca	Nunca	Nunca
Entre 33 e 37 anos	Feminino	Enfermagem	Entre 24-48 horas	Não	Não tenho histórico de doença psiquiátrica.	Não	Não fui infectado(a).	Não	Não tive familiar infectado.	Sim	Sim	Não	Sim	Um pouco.	Um pouco.	Moderadamente.	Um pouco.	Um pouco.	Um pouco.	Um pouco.	Um pouco.	Um pouco.	Um pouco.	Moderadamente.	Moderadamente.	Um pouco.	Moderadamente.	Um pouco.	Um pouco.	Um pouco.	Um pouco.	Um pouco.	Um pouco.	Um pouco.	Um pouco.	Não	Não	Não	Não	Não	Não	Sim	Não	Não	Não	Nunca	Nunca	Nunca	Nunca
Entre 38 e 42 anos	Feminino	Enfermagem	Entre 24-48 horas	Não	Não tenho histórico de doença psiquiátrica.	Não	Não fui infectado(a).	Sim	Internação em UTI.	Sim	Sim	Sim	Sim	Um pouco.	Moderadamente.	Um pouco.	Muito.	Moderadamente.	Muito.	Nem um pouco.	Um pouco.	Muito.	Moderadamente.	Um pouco.	Um pouco.	Um pouco.	Muito.	Extremamente.	Muito.	Muito.	Muito.	Um pouco.	Moderadamente.	Um pouco.	Muito.	Não	Sim	Não	Não	Não	Não	Não	Não	Não	Não	Nunca	Semanalmente	Nunca	Nunca
Entre 33 e 37 anos	Feminino	Enfermagem	Até 24 horas	Não	Não tenho histórico de doença psiquiátrica.	Sim	Tratamento ambulatorial.	Sim	Internação em UTI.	Sim	Sim	Sim	Sim	Muito.	Muito.	Um pouco.	Extremamente.	Moderadamente.	Um pouco.	Muito.	Um pouco.	Muito.	Um pouco.	Um pouco.	Um pouco.	Moderadamente.	Moderadamente.	Muito.	Muito.	Extremamente.	Extremamente.	Muito.	Muito.	Muito.	Muito.	Não	Sim	Não	Não	Não	Não	Não	Não	Não	Não	Nunca	Semanalmente	Nunca	Nunca
Entre 33 e 37 anos	Feminino	Enfermagem	Até 24 horas	Não	Não tenho histórico de doença psiquiátrica.	Sim	Tratamento ambulatorial.	Sim	Tratamento ambulatorial.	Sim	Sim	Não	Sim	Um pouco.	Nem um pouco.	Nem um pouco.	Nem um pouco.	Moderadamente.	Um pouco.	Extremamente.	Extremamente.	Nem um pouco.	Extremamente.	Nem um pouco.	Extremamente.	Nem um pouco.	Extremamente.	Extremamente.	Extremamente.	Extremamente.	Extremamente.	Extremamente.	Extremamente.	Extremamente.	Nem um pouco.	Não	Não	Não	Não	Não	Não	Não	Não	Não	Não	Nunca	Nunca	Nunca	Nunca
Entre 28 e 32 anos	Feminino	Enfermagem	Entre 24-48 horas	Não	Não tenho histórico de doença psiquiátrica.	Sim	Tratamento ambulatorial.	Sim	Tratamento ambulatorial.	Não	Sim	Não	Sim	Moderadamente.	Um pouco.	Um pouco.	Nem um pouco.	Um pouco.	Um pouco.	Um pouco.	Um pouco.	Um pouco.	Um pouco.	Nem um pouco.	Um pouco.	Um pouco.	Moderadamente.	Moderadamente.	Muito.	Um pouco.	Moderadamente.	Muito.	Muito.	Muito.	Moderadamente.	Sim	Sim	Não	Não	Não	Não	Não	Não	Não	Não	Nunca	Semanalmente	Nunca	Nunca
Entre 28 e 32 anos	Feminino	Fisioterapia	Acima de 48 horas	Não	Não tenho histórico de doença psiquiátrica.	Não	Não fui infectado(a).	Sim	Tratamento ambulatorial.	Não	Sim	Sim	Sim	Um pouco.	Nem um pouco.	Um pouco.	Um pouco.	Um pouco.	Um pouco.	Um pouco.	Um pouco.	Um pouco.	Um pouco.	Um pouco.	Muito.	Nem um pouco.	Nem um pouco.	Um pouco.	Um pouco.	Um pouco.	Um pouco.	Nem um pouco.	Um pouco.	Um pouco.	Muito.	Não	Não	Não	Não	Não	Não	Não	Não	Não	Não	Nunca	Nunca	Nunca	Nunca
Entre 28 e 32 anos	Feminino	Fisioterapia	Acima de 48 horas	Não	Não tenho histórico de doença psiquiátrica.	Não	Não fui infectado(a).	Não	Não tive familiar infectado.	Sim	Sim	Sim	Sim	Um pouco.	Nem um pouco.	Nem um pouco.	Moderadamente.	Um pouco.	Um pouco.	Moderadamente.	Um pouco.	Nem um pouco.	Nem um pouco.	Moderadamente.	Um pouco.	Nem um pouco.	Nem um pouco.	Nem um pouco.	Um pouco.	Um pouco.	Moderadamente.	Nem um pouco.	Nem um pouco.	Nem um pouco.	Um pouco.	Não	Sim	Não	Não	Não	Não	Não	Não	Não	Não	Nunca	Semanalmente	Nunca	Nunca
Entre 28 e 32 anos	Feminino	Enfermagem	Entre 24-48 horas	Não	Não tenho histórico de doença psiquiátrica.	Não	Não fui infectado(a).	Não	Não tive familiar infectado.	Não	Sim	Não	Não	Nem um pouco.	Nem um pouco.	Nem um pouco.	Nem um pouco.	Nem um pouco.	Nem um pouco.	Nem um pouco.	Nem um pouco.	Nem um pouco.	Nem um pouco.	Nem um pouco.	Nem um pouco.	Nem um pouco.	Nem um pouco.	Nem um pouco.	Nem um pouco.	Nem um pouco.	Nem um pouco.	Nem um pouco.	Nem um pouco.	Nem um pouco.	Nem um pouco.	Não	Não	Não	Não	Não	Não	Não	Não	Não	Não	Nunca	Nunca	Nunca	Nunca
Entre 38 e 42 anos	Masculino	Fisioterapia	Acima de 48 horas	Não	Não tenho histórico de doença psiquiátrica.	Sim	Tratamento ambulatorial.	Não	Não tive familiar infectado.	Sim	Não	Não	Não	Nem um pouco.	Um pouco.	Um pouco.	Um pouco.	Moderadamente.	Um pouco.	Um pouco.	Nem um pouco.	Nem um pouco.	Nem um pouco.	Moderadamente.	Moderadamente.	Muito.	Nem um pouco.	Um pouco.	Nem um pouco.	Muito.	Um pouco.	Nem um pouco.	Um pouco.	Um pouco.	Extremamente.	Não	Sim	Sim	Não	Sim	Não	Não	Não	Não	Não	Nunca	Semanalmente	1 ou 2 vezes	Nunca
Entre 33 e 37 anos	Feminino	Nutrição	Até 24 horas	Não	Não tenho histórico de doença psiquiátrica.	Sim	Tratamento ambulatorial.	Não	Não tive familiar infectado.	Sim	Não	Não	Sim	Moderadamente.	Um pouco.	Um pouco.	Um pouco.	Nem um pouco.	Moderadamente.	Um pouco.	Nem um pouco.	Um pouco.	Um pouco.	Um pouco.	Nem um pouco.	Nem um pouco.	Um pouco.	Nem um pouco.	Um pouco.	Um pouco.	Nem um pouco.	Nem um pouco.	Um pouco.	Um pouco.	Nem um pouco.	Não	Sim	Não	Não	Não	Não	Não	Não	Não	Não	Nunca	Semanalmente	Nunca	Nunca
Entre 33 e 37 anos	Masculino	Farmacêutica	Sem exposição direta a pacientes infectados.	Não	Não tenho histórico de doença psiquiátrica.	Não	Não fui infectado(a).	Não	Não tive familiar infectado.	Não	Sim	Não	Sim	Um pouco.	Nem um pouco.	Um pouco.	Um pouco.	Um pouco.	Muito.	Moderadamente.	Moderadamente.	Um pouco.	Um pouco.	Muito.	Moderadamente.	Um pouco.	Moderadamente.	Moderadamente.	Moderadamente.	Um pouco.	Moderadamente.	Moderadamente.	Um pouco.	Moderadamente.	Moderadamente.	Não	Sim	Não	Não	Não	Não	Não	Não	Não	Não	Nunca	Semanalmente	Nunca	Nunca
Entre 18 e 22 anos	Masculino	Farmacêutica	Entre 24-48 horas	Não	Não tenho histórico de doença psiquiátrica.	Não	Não fui infectado(a).	Não	Não tive familiar infectado.	Sim	Não	Não	Não	Nem um pouco.	Nem um pouco.	Nem um pouco.	Um pouco.	Moderadamente.	Um pouco.	Nem um pouco.	Um pouco.	Um pouco.	Um pouco.	Muito.	Um pouco.	Nem um pouco.	Nem um pouco.	Nem um pouco.	Nem um pouco.	Um pouco.	Nem um pouco.	Nem um pouco.	Nem um pouco.	Nem um pouco.	Muito.	Não	Sim	Não	Não	Não	Não	Não	Não	Não	Não	Nunca	1 ou 2 vezes	Nunca	Nunca
Entre 18 e 22 anos	Feminino	Farmacêutica	Entre 24-48 horas	Não	Não tenho histórico de doença psiquiátrica.	Não	Não fui infectado(a).	Não	Não tive familiar infectado.	Sim	Sim	Não	Não	Um pouco.	Nem um pouco.	Nem um pouco.	Um pouco.	Um pouco.	Nem um pouco.	Nem um pouco.	Nem um pouco.	Nem um pouco.	Nem um pouco.	Moderadamente.	Nem um pouco.	Nem um pouco.	Nem um pouco.	Nem um pouco.	Um pouco.	Um pouco.	Um pouco.	Um pouco.	Um pouco.	Um pouco.	Um pouco.	Sim	Sim	Não	Não	Não	Não	Sim	Não	Não	Não	Nunca	1 ou 2 vezes	Nunca	Nunca
Entre 28 e 32 anos	Masculino	Farmacêutica	Até 24 horas	Não	Não tenho histórico de doença psiquiátrica.	Não	Não fui infectado(a).	Não	Não tive familiar infectado.	Sim	Sim	Sim	Sim	Moderadamente.	Moderadamente.	Moderadamente.	Moderadamente.	Muito.	Moderadamente.	Moderadamente.	Moderadamente.	Moderadamente.	Muito.	Moderadamente.	Moderadamente.	Moderadamente.	Moderadamente.	Moderadamente.	Muito.	Moderadamente.	Moderadamente.	Muito.	Moderadamente.	Extremamente.	Nem um pouco.	Não	Sim	Não	Não	Não	Não	Não	Não	Não	Não	Nunca	Diariamente ou quase todo dia	Nunca	Nunca
Entre 33 e 37 anos	Feminino	Farmacêutica	Acima de 48 horas	Sim	Transtorno de Ansiedade	Não	Não fui infectado(a).	Sim	Tratamento ambulatorial.	Não	Sim	Não	Sim	Muito.	Moderadamente.	Moderadamente.	Moderadamente.	Moderadamente.	Moderadamente.	Moderadamente.	Moderadamente.	Moderadamente.	Um pouco.	Moderadamente.	Moderadamente.	Um pouco.	Moderadamente.	Moderadamente.	Moderadamente.	Muito.	Moderadamente.	Um pouco.	Um pouco.	Um pouco.	Um pouco.	Não	Sim	Não	Não	Não	Não	Sim	Não	Não	Não	Nunca	1 ou 2 vezes	Nunca	Nunca
Entre 33 e 37 anos	Feminino	Farmacêutica	Sem exposição direta a pacientes infectados.	Não	Não tenho histórico de doença psiquiátrica.	Não	Não fui infectado(a).	Não	Não tive familiar infectado.	Não	Não	Não	Sim	Muito.	Um pouco.	Muito.	Moderadamente.	Moderadamente.	Um pouco.	Um pouco.	Muito.	Um pouco.	Um pouco.	Muito.	Moderadamente.	Moderadamente.	Um pouco.	Um pouco.	Moderadamente.	Um pouco.	Um pouco.	Um pouco.	Nem um pouco.	Um pouco.	Moderadamente.	Sim	Sim	Sim	Não	Não	Não	Não	Não	Não	Não	Nunca	Mensalmente	Nunca	Nunca
Entre 28 e 32 anos	Feminino	Farmacêutica	Sem exposição direta a pacientes infectados.	Não	Não tenho histórico de doença psiquiátrica.	Não	Não fui infectado(a).	Não	Não tive familiar infectado.	Não	Não	Não	Sim	Um pouco.	Nem um pouco.	Um pouco.	Nem um pouco.	Um pouco.	Moderadamente.	Moderadamente.	Moderadamente.	Um pouco.	Muito.	Moderadamente.	Moderadamente.	Muito.	Muito.	Nem um pouco.	Moderadamente.	Muito.	Moderadamente.	Muito.	Nem um pouco.	Extremamente.	Um pouco.	Não	Sim	Não	Não	Não	Não	Não	Não	Não	Não	Nunca	Mensalmente	Nunca	Nunca
Entre 23 e 27 anos	Feminino	Farmacêutica	Sem exposição direta a pacientes infectados.	Não	Não tenho histórico de doença psiquiátrica.	Não	Não fui infectado(a).	Não	Não tive familiar infectado.	Não	Não	Não	Sim	Um pouco.	Nem um pouco.	Um pouco.	Nem um pouco.	Um pouco.	Um pouco.	Um pouco.	Nem um pouco.	Nem um pouco.	Nem um pouco.	Nem um pouco.	Nem um pouco.	Um pouco.	Nem um pouco.	Nem um pouco.	Nem um pouco.	Nem um pouco.	Nem um pouco.	Nem um pouco.	Nem um pouco.	Nem um pouco.	Nem um pouco.	Não	Sim	Não	Não	Não	Não	Não	Não	Não	Não	Nunca	Mensalmente	Nunca	Nunca
Entre 23 e 27 anos	Feminino	Farmacêutica	Sem exposição direta a pacientes infectados.	Não	Não tenho histórico de doença psiquiátrica.	Não	Não fui infectado(a).	Não	Não tive familiar infectado.	Sim	Sim	Não	Não	Moderadamente.	Um pouco.	Um pouco.	Nem um pouco.	Um pouco.	Um pouco.	Um pouco.	Moderadamente.	Nem um pouco.	Nem um pouco.	Muito.	Nem um pouco.	Nem um pouco.	Nem um pouco.	Nem um pouco.	Nem um pouco.	Um pouco.	Nem um pouco.	Nem um pouco.	Nem um pouco.	Nem um pouco.	Um pouco.	Não	Sim	Não	Não	Não	Não	Não	Não	Não	Não	Nunca	Semanalmente	Nunca	Nunca
Entre 23 e 27 anos	Masculino	Farmacêutica	Sem exposição direta a pacientes infectados.	Não	Não tenho histórico de doença psiquiátrica.	Não	Não fui infectado(a).	Sim	Tratamento ambulatorial.	Sim	Não	Não	Não	Nem um pouco.	Um pouco.	Nem um pouco.	Nem um pouco.	Um pouco.	Um pouco.	Nem um pouco.	Um pouco.	Um pouco.	Nem um pouco.	Um pouco.	Moderadamente.	Moderadamente.	Um pouco.	Nem um pouco.	Nem um pouco.	Moderadamente.	Nem um pouco.	Nem um pouco.	Nem um pouco.	Um pouco.	Moderadamente.	Não	Sim	Não	Não	Não	Sim	Não	Não	Não	Não	Nunca	Semanalmente	Nunca	Nunca
Entre 23 e 27 anos	Feminino	Farmacêutica	Entre 24-48 horas	Não	Não tenho histórico de doença psiquiátrica.	Sim	Tratamento ambulatorial.	Sim	Tratamento ambulatorial.	Não	Não	Não	Não	Um pouco.	Nem um pouco.	Nem um pouco.	Um pouco.	Um pouco.	Nem um pouco.	Nem um pouco.	Um pouco.	Nem um pouco.	Nem um pouco.	Moderadamente.	Nem um pouco.	Nem um pouco.	Nem um pouco.	Um pouco.	Nem um pouco.	Um pouco.	Nem um pouco.	Nem um pouco.	Nem um pouco.	Nem um pouco.	Nem um pouco.	Não	Sim	Sim	Não	Não	Não	Não	Não	Não	Não	Nunca	Semanalmente	1 ou 2 vezes	Nunca
Entre 18 e 22 anos	Feminino	Farmacêutica	Sem exposição direta a pacientes infectados.	Não	Não tenho histórico de doença psiquiátrica.	Não	Não fui infectado(a).	Não	Não tive familiar infectado.	Não	Não	Não	Não	Nem um pouco.	Um pouco.	Um pouco.	Nem um pouco.	Nem um pouco.	Nem um pouco.	Um pouco.	Um pouco.	Nem um pouco.	Um pouco.	Moderadamente.	Nem um pouco.	Nem um pouco.	Nem um pouco.	Nem um pouco.	Nem um pouco.	Nem um pouco.	Um pouco.	Nem um pouco.	Nem um pouco.	Nem um pouco.	Um pouco.	Não	Não	Não	Não	Não	Não	Não	Não	Não	Não	Nunca	Nunca	Nunca	Nunca
Entre 28 e 32 anos	Feminino	Farmacêutica	Sem exposição direta a pacientes infectados.	Não	Não tenho histórico de doença psiquiátrica.	Não	Não fui infectado(a).	Não	Não tive familiar infectado.	Sim	Sim	Não	Sim	Muito.	Um pouco.	Moderadamente.	Um pouco.	Um pouco.	Muito.	Muito.	Moderadamente.	Muito.	Um pouco.	Um pouco.	Um pouco.	Um pouco.	Um pouco.	Um pouco.	Muito.	Moderadamente.	Um pouco.	Nem um pouco.	Um pouco.	Moderadamente.	Um pouco.	Não	Sim	Não	Não	Não	Não	Não	Não	Não	Não	Nunca	1 ou 2 vezes	Nunca	Nunca
Entre 38 e 42 anos	Masculino	Farmacêutica	Sem exposição direta a pacientes infectados.	Não	Não tenho histórico de doença psiquiátrica.	Não	Não fui infectado(a).	Não	Não tive familiar infectado.	Não	Sim	Não	Não	Nem um pouco.	Nem um pouco.	Nem um pouco.	Nem um pouco.	Nem um pouco.	Nem um pouco.	Nem um pouco.	Nem um pouco.	Nem um pouco.	Nem um pouco.	Nem um pouco.	Nem um pouco.	Nem um pouco.	Nem um pouco.	Nem um pouco.	Nem um pouco.	Nem um pouco.	Nem um pouco.	Nem um pouco.	Nem um pouco.	Nem um pouco.	Nem um pouco.	Não	Sim	Sim	Sim	Não	Não	Não	Não	Não	Não	Nunca	Nunca	Nunca	Nunca
Entre 28 e 32 anos	Feminino	Farmacêutica	Sem exposição direta a pacientes infectados.	Não	Não tenho histórico de doença psiquiátrica.	Não	Não fui infectado(a).	Sim	Óbito.	Sim	Sim	Não	Sim	Moderadamente.	Moderadamente.	Muito.	Um pouco.	Um pouco.	Moderadamente.	Um pouco.	Um pouco.	Nem um pouco.	Nem um pouco.	Um pouco.	Moderadamente.	Um pouco.	Nem um pouco.	Muito.	Moderadamente.	Um pouco.	Um pouco.	Moderadamente.	Um pouco.	Um pouco.	Um pouco.	Não	Sim	Não	Não	Não	Não	Não	Não	Não	Não	Nunca	Mensalmente	Nunca	Nunca
Entre 33 e 37 anos	Feminino	Farmacêutica	Sem exposição direta a pacientes infectados.	Não	Não tenho histórico de doença psiquiátrica.	Sim	Tratamento ambulatorial.	Não	Não tive familiar infectado.	Não	Não	Não	Sim	Moderadamente.	Muito.	Moderadamente.	Um pouco.	Um pouco.	Muito.	Muito.	Extremamente.	Extremamente.	Extremamente.	Extremamente.	Extremamente.	Extremamente.	Extremamente.	Muito.	Extremamente.	Extremamente.	Um pouco.	Extremamente.	Nem um pouco.	Extremamente.	Extremamente.	Sim	Não	Não	Não	Não	Não	Não	Não	Não	Não	Diariamente ou quase todo dia	Nunca	Nunca	Nunca
Entre 23 e 27 anos	Feminino	Farmacêutica	Sem exposição direta a pacientes infectados.	Sim	Transtorno de Ansiedade	Não	Não fui infectado(a).	Não	Não tive familiar infectado.	Não	Sim	Não	Sim	Nem um pouco.	Nem um pouco.	Nem um pouco.	Nem um pouco.	Nem um pouco.	Nem um pouco.	Nem um pouco.	Nem um pouco.	Nem um pouco.	Nem um pouco.	Nem um pouco.	Nem um pouco.	Nem um pouco.	Nem um pouco.	Muito.	Nem um pouco.	Um pouco.	Extremamente.	Nem um pouco.	Extremamente.	Nem um pouco.	Nem um pouco.	Não	Sim	Não	Não	Não	Não	Não	Não	Não	Não	Nunca	1 ou 2 vezes	Nunca	Nunca
Entre 28 e 32 anos	Feminino	Farmacêutica	Sem exposição direta a pacientes infectados.	Não	Não tenho histórico de doença psiquiátrica.	Não	Não fui infectado(a).	Não	Não tive familiar infectado.	Sim	Sim	Sim	Sim	Um pouco.	Nem um pouco.	Um pouco.	Um pouco.	Um pouco.	Moderadamente.	Nem um pouco.	Um pouco.	Um pouco.	Um pouco.	Muito.	Um pouco.	Um pouco.	Nem um pouco.	Muito.	Muito.	Muito.	Muito.	Moderadamente.	Muito.	Muito.	Muito.	Não	Não	Não	Não	Não	Não	Não	Não	Não	Não	Nunca	Nunca	Nunca	Nunca
Entre 43 e 47 anos	Feminino	Farmacêutica	Sem exposição direta a pacientes infectados.	Não	Não tenho histórico de doença psiquiátrica.	Não	Não fui infectado(a).	Não	Não tive familiar infectado.	Não	Sim	Não	Não	Nem um pouco.	Nem um pouco.	Nem um pouco.	Nem um pouco.	Moderadamente.	Nem um pouco.	Nem um pouco.	Moderadamente.	Nem um pouco.	Nem um pouco.	Moderadamente.	Nem um pouco.	Nem um pouco.	Nem um pouco.	Nem um pouco.	Nem um pouco.	Nem um pouco.	Nem um pouco.	Nem um pouco.	Nem um pouco.	Nem um pouco.	Nem um pouco.	Sim	Sim	Não	Não	Não	Não	Não	Não	Não	Não	Nunca	Nunca	Nunca	Nunca
Entre 28 e 32 anos	Feminino	Farmacêutica	Sem exposição direta a pacientes infectados.	Não	Não tenho histórico de doença psiquiátrica.	Não	Não fui infectado(a).	Não	Não tive familiar infectado.	Sim	Sim	Não	Sim	Um pouco.	Um pouco.	Um pouco.	Nem um pouco.	Nem um pouco.	Um pouco.	Nem um pouco.	Nem um pouco.	Nem um pouco.	Nem um pouco.	Nem um pouco.	Um pouco.	Nem um pouco.	Nem um pouco.	Um pouco.	Nem um pouco.	Nem um pouco.	Um pouco.	Nem um pouco.	Nem um pouco.	Nem um pouco.	Um pouco.	Não	Não	Não	Não	Não	Não	Não	Não	Não	Não	Nunca	Nunca	Nunca	Nunca
Entre 18 e 22 anos	Feminino	Farmacêutica	Sem exposição direta a pacientes infectados.	Não	Não tenho histórico de doença psiquiátrica.	Sim	Tratamento ambulatorial.	Sim	Tratamento ambulatorial.	Sim	Sim	Não	Sim	Moderadamente.	Um pouco.	Muito.	Extremamente.	Moderadamente.	Moderadamente.	Um pouco.	Extremamente.	Um pouco.	Moderadamente.	Moderadamente.	Nem um pouco.	Um pouco.	Nem um pouco.	Um pouco.	Nem um pouco.	Um pouco.	Um pouco.	Nem um pouco.	Nem um pouco.	Muito.	Moderadamente.	Não	Sim	Não	Não	Não	Não	Não	Não	Não	Não	Nunca	Mensalmente	Nunca	Nunca
Entre 53 e 57 anos	Feminino	Farmacêutica	Sem exposição direta a pacientes infectados.	Não	Não tenho histórico de doença psiquiátrica.	Sim	Tratamento ambulatorial.	Não	Não tive familiar infectado.	Não	Não	Não	Não	Um pouco.	Nem um pouco.	Um pouco.	Nem um pouco.	Um pouco.	Nem um pouco.	Um pouco.	Um pouco.	Um pouco.	Nem um pouco.	Nem um pouco.	Moderadamente.	Moderadamente.	Um pouco.	Nem um pouco.	Moderadamente.	Extremamente.	Nem um pouco.	Nem um pouco.	Nem um pouco.	Nem um pouco.	Extremamente.	Sim	Não	Não	Não	Não	Não	Não	Não	Não	Não	Diariamente ou quase todo dia	1 ou 2 vezes	Nunca	Nunca
Entre 38 e 42 anos	Feminino	Enfermagem	Até 24 horas	Não	Não tenho histórico de doença psiquiátrica.	Sim	Tratamento ambulatorial.	Sim	Tratamento ambulatorial.	Sim	Sim	Sim	Sim	Moderadamente.	Moderadamente.	Um pouco.	Um pouco.	Um pouco.	Moderadamente.	Um pouco.	Um pouco.	Um pouco.	Um pouco.	Um pouco.	Um pouco.	Um pouco.	Um pouco.	Um pouco.	Moderadamente.	Um pouco.	Moderadamente.	Um pouco.	Um pouco.	Um pouco.	Moderadamente.	Não	Não	Não	Não	Não	Não	Não	Não	Não	Não	Nunca	Nunca	Nunca	Nunca
Entre 23 e 27 anos	Feminino	Enfermagem	Sem exposição direta a pacientes infectados.	Não	Não tenho histórico de doença psiquiátrica.	Sim	Tratamento ambulatorial.	Sim	Internação hospitalar.	Não	Sim	Não	Sim	Moderadamente.	Nem um pouco.	Moderadamente.	Muito.	Extremamente.	Moderadamente.	Muito.	Um pouco.	Um pouco.	Um pouco.	Extremamente.	Extremamente.	Moderadamente.	Moderadamente.	Nem um pouco.	Muito.	Extremamente.	Um pouco.	Moderadamente.	Um pouco.	Um pouco.	Extremamente.	Sim	Sim	Sim	Não	Não	Não	Não	Não	Não	Não	Nunca	Semanalmente	Nunca	Nunca
Entre 33 e 37 anos	Feminino	Fisioterapia	Até 24 horas	Não	Não tenho histórico de doença psiquiátrica.	Sim	Tratamento ambulatorial.	Não	Não tive familiar infectado.	Não	Não	Não	Sim	Um pouco.	Nem um pouco.	Nem um pouco.	Um pouco.	Um pouco.	Um pouco.	Um pouco.	Um pouco.	Um pouco.	Um pouco.	Um pouco.	Um pouco.	Nem um pouco.	Um pouco.	Um pouco.	Moderadamente.	Um pouco.	Um pouco.	Nem um pouco.	Nem um pouco.	Um pouco.	Um pouco.	Não	Sim	Não	Não	Não	Não	Não	Não	Não	Não	Nunca	Semanalmente	Nunca	Nunca
Entre 23 e 27 anos	Feminino	Fisioterapia	Entre 24-48 horas	Não	Não tenho histórico de doença psiquiátrica.	Não	Não fui infectado(a).	Não	Não tive familiar infectado.	Não	Sim	Não	Sim	Um pouco.	Nem um pouco.	Um pouco.	Um pouco.	Moderadamente.	Um pouco.	Nem um pouco.	Um pouco.	Moderadamente.	Nem um pouco.	Nem um pouco.	Nem um pouco.	Um pouco.	Nem um pouco.	Nem um pouco.	Nem um pouco.	Um pouco.	Moderadamente.	Nem um pouco.	Um pouco.	Um pouco.	Um pouco.	Não	Sim	Não	Não	Não	Não	Não	Não	Não	Não	Nunca	1 ou 2 vezes	Nunca	Nunca
Entre 38 e 42 anos	Feminino	Enfermagem	Até 24 horas	Sim	Transtorno de Ansiedade	Não	Não fui infectado(a).	Não	Não tive familiar infectado.	Não	Sim	Não	Não	Nem um pouco.	Nem um pouco.	Nem um pouco.	Nem um pouco.	Nem um pouco.	Nem um pouco.	Um pouco.	Nem um pouco.	Nem um pouco.	Nem um pouco.	Nem um pouco.	Nem um pouco.	Um pouco.	Nem um pouco.	Nem um pouco.	Um pouco.	Nem um pouco.	Nem um pouco.	Um pouco.	Nem um pouco.	Nem um pouco.	Nem um pouco.	Sim	Sim	Sim	Não	Não	Não	Não	Não	Não	Não	Nunca	Semanalmente	Nunca	Nunca
Entre 23 e 27 anos	Feminino	Fisioterapia	Entre 24-48 horas	Não	Não tenho histórico de doença psiquiátrica.	Sim	Tratamento ambulatorial.	Não	Não tive familiar infectado.	Sim	Sim	Sim	Sim	Moderadamente.	Muito.	Extremamente.	Extremamente.	Moderadamente.	Extremamente.	Nem um pouco.	Um pouco.	Muito.	Um pouco.	Moderadamente.	Extremamente.	Nem um pouco.	Um pouco.	Muito.	Muito.	Muito.	Moderadamente.	Um pouco.	Um pouco.	Extremamente.	Extremamente.	Não	Não	Sim	Não	Não	Não	Não	Não	Não	Não	Nunca	Nunca	1 ou 2 vezes	Nunca
Entre 18 e 22 anos	Feminino	Não sou profissional da saúde	Até 24 horas	Não	Não tenho histórico de doença psiquiátrica.	Sim	Tratamento ambulatorial.	Não	Não tive familiar infectado.	Sim	Sim	Não	Sim	Um pouco.	Um pouco.	Nem um pouco.	Nem um pouco.	Nem um pouco.	Um pouco.	Um pouco.	Um pouco.	Nem um pouco.	Nem um pouco.	Um pouco.	Um pouco.	Nem um pouco.	Nem um pouco.	Um pouco.	Nem um pouco.	Nem um pouco.	Um pouco.	Nem um pouco.	Um pouco.	Nem um pouco.	Um pouco.	Não	Não	Não	Não	Não	Não	Não	Não	Não	Não	Nunca	Nunca	Nunca	Nunca
Entre 38 e 42 anos	Feminino	Farmacêutica	Entre 24-48 horas	Não	Não tenho histórico de doença psiquiátrica.	Não	Não fui infectado(a).	Não	Não tive familiar infectado.	Sim	Sim	Não	Sim	Um pouco.	Nem um pouco.	Um pouco.	Um pouco.	Um pouco.	Um pouco.	Um pouco.	Um pouco.	Um pouco.	Um pouco.	Um pouco.	Um pouco.	Um pouco.	Um pouco.	Um pouco.	Um pouco.	Um pouco.	Um pouco.	Moderadamente.	Nem um pouco.	Um pouco.	Um pouco.	Não	Não	Não	Não	Não	Não	Não	Não	Não	Não	Nunca	Nunca	Nunca	Nunca
Entre 28 e 32 anos	Feminino	Farmacêutica	Entre 24-48 horas	Sim	Transtorno de Ansiedade	Não	Não fui infectado(a).	Não	Não tive familiar infectado.	Não	Sim	Não	Sim	Moderadamente.	Muito.	Muito.	Moderadamente.	Moderadamente.	Moderadamente.	Muito.	Muito.	Moderadamente.	Muito.	Moderadamente.	Muito.	Muito.	Moderadamente.	Muito.	Muito.	Muito.	Muito.	Muito.	Muito.	Muito.	Moderadamente.	Sim	Sim	Sim	Não	Sim	Sim	Sim	Não	Não	Não	Nunca	Diariamente ou quase todo dia	Nunca	Nunca
Entre 43 e 47 anos	Masculino	Não sou profissional da saúde	Até 24 horas	Não	Não tenho histórico de doença psiquiátrica.	Não	Não fui infectado(a).	Não	Não tive familiar infectado.	Sim	Sim	Não	Não	Nem um pouco.	Nem um pouco.	Um pouco.	Nem um pouco.	Nem um pouco.	Nem um pouco.	Nem um pouco.	Nem um pouco.	Nem um pouco.	Nem um pouco.	Nem um pouco.	Nem um pouco.	Nem um pouco.	Nem um pouco.	Nem um pouco.	Nem um pouco.	Nem um pouco.	Nem um pouco.	Nem um pouco.	Nem um pouco.	Nem um pouco.	Nem um pouco.	Não	Sim	Não	Não	Não	Não	Não	Não	Não	Não	Nunca	Semanalmente	Nunca	Nunca
Entre 33 e 37 anos	Masculino	Não sou profissional da saúde	Até 24 horas	Não	Não tenho histórico de doença psiquiátrica.	Não	Não fui infectado(a).	Sim	Internação em UTI.	Não	Sim	Sim	Não	Nem um pouco.	Muito.	Moderadamente.	Nem um pouco.	Moderadamente.	Um pouco.	Um pouco.	Nem um pouco.	Muito.	Moderadamente.	Moderadamente.	Nem um pouco.	Nem um pouco.	Nem um pouco.	Nem um pouco.	Nem um pouco.	Nem um pouco.	Nem um pouco.	Nem um pouco.	Nem um pouco.	Nem um pouco.	Nem um pouco.	Não	Sim	Não	Não	Não	Não	Não	Não	Não	Não	Mensalmente	Semanalmente	Nunca	Nunca
Entre 18 e 22 anos	Masculino	Não sou profissional da saúde	Entre 24-48 horas	Não	Não tenho histórico de doença psiquiátrica.	Sim	Tratamento ambulatorial.	Não	Não tive familiar infectado.	Sim	Sim	Sim	Sim	Nem um pouco.	Nem um pouco.	Nem um pouco.	Um pouco.	Nem um pouco.	Nem um pouco.	Moderadamente.	Nem um pouco.	Nem um pouco.	Nem um pouco.	Um pouco.	Nem um pouco.	Nem um pouco.	Nem um pouco.	Nem um pouco.	Nem um pouco.	Nem um pouco.	Nem um pouco.	Nem um pouco.	Nem um pouco.	Nem um pouco.	Moderadamente.	Sim	Sim	Não	Não	Não	Não	Não	Não	Não	Não	Semanalmente	Semanalmente	Nunca	Nunca
Entre 23 e 27 anos	Masculino	Psicologia	Acima de 48 horas	Não	Não tenho histórico de doença psiquiátrica.	Não	Não fui infectado(a).	Não	Não tive familiar infectado.	Não	Sim	Sim	Sim	Moderadamente.	Moderadamente.	Um pouco.	Um pouco.	Um pouco.	Um pouco.	Um pouco.	Um pouco.	Um pouco.	Um pouco.	Um pouco.	Um pouco.	Um pouco.	Um pouco.	Moderadamente.	Moderadamente.	Um pouco.	Um pouco.	Um pouco.	Um pouco.	Um pouco.	Um pouco.	Não	Não	Não	Não	Não	Não	Não	Não	Não	Não	Nunca	Nunca	Nunca	Nunca
Entre 28 e 32 anos	Feminino	Não sou profissional da saúde	Entre 24-48 horas	Não	Não tenho histórico de doença psiquiátrica.	Sim	Tratamento ambulatorial.	Sim	Tratamento ambulatorial.	Não	Não	Não	Sim	Um pouco.	Muito.	Moderadamente.	Um pouco.	Um pouco.	Um pouco.	Nem um pouco.	Um pouco.	Um pouco.	Um pouco.	Moderadamente.	Um pouco.	Nem um pouco.	Um pouco.	Muito.	Moderadamente.	Nem um pouco.	Um pouco.	Um pouco.	Nem um pouco.	Nem um pouco.	Nem um pouco.	Não	Sim	Não	Não	Não	Não	Não	Não	Não	Não	Nunca	Semanalmente	Nunca	Nunca
Entre 43 e 47 anos	Feminino	Farmacêutica	Acima de 48 horas	Não	Não tenho histórico de doença psiquiátrica.	Não	Não fui infectado(a).	Não	Não tive familiar infectado.	Sim	Sim	Não	Não	Moderadamente.	Nem um pouco.	Um pouco.	Um pouco.	Um pouco.	Um pouco.	Um pouco.	Um pouco.	Um pouco.	Nem um pouco.	Um pouco.	Um pouco.	Um pouco.	Nem um pouco.	Nem um pouco.	Nem um pouco.	Um pouco.	Um pouco.	Nem um pouco.	Nem um pouco.	Nem um pouco.	Nem um pouco.	Não	Sim	Não	Não	Não	Não	Não	Não	Não	Não	Nunca	1 ou 2 vezes	Nunca	Nunca
Entre 48 e 52 anos	Masculino	Farmacêutica	Até 24 horas	Não	Não tenho histórico de doença psiquiátrica.	Sim	Tratamento ambulatorial.	Não	Não tive familiar infectado.	Sim	Sim	Não	Não	Nem um pouco.	Nem um pouco.	Um pouco.	Nem um pouco.	Nem um pouco.	Nem um pouco.	Nem um pouco.	Nem um pouco.	Nem um pouco.	Um pouco.	Um pouco.	Um pouco.	Um pouco.	Um pouco.	Nem um pouco.	Um pouco.	Um pouco.	Um pouco.	Um pouco.	Nem um pouco.	Um pouco.	Um pouco.	Não	Não	Não	Não	Não	Não	Não	Não	Não	Não	Nunca	1 ou 2 vezes	Nunca	Nunca
Entre 43 e 47 anos	Masculino	Farmacêutica	Acima de 48 horas	Sim	Transtorno de Ansiedade	Sim	Tratamento ambulatorial.	Não	Não tive familiar infectado.	Não	Não	Não	Sim	Um pouco.	Um pouco.	Um pouco.	Um pouco.	Muito.	Um pouco.	Muito.	Muito.	Um pouco.	Um pouco.	Muito.	Muito.	Um pouco.	Um pouco.	Um pouco.	Muito.	Um pouco.	Moderadamente.	Nem um pouco.	Nem um pouco.	Um pouco.	Nem um pouco.	Sim	Sim	Não	Não	Não	Não	Sim	Não	Não	Não	Nunca	Semanalmente	Nunca	Nunca
Entre 33 e 37 anos	Feminino	Não sou profissional da saúde	Acima de 48 horas	Sim	Transtorno de Ansiedade	Não	Não fui infectado(a).	Sim	Tratamento ambulatorial.	Sim	Sim	Não	Sim	Muito.	Extremamente.	Muito.	Muito.	Muito.	Muito.	Muito.	Um pouco.	Moderadamente.	Muito.	Muito.	Muito.	Muito.	Muito.	Muito.	Muito.	Muito.	Muito.	Muito.	Um pouco.	Um pouco.	Um pouco.	Não	Sim	Não	Não	Não	Não	Sim	Não	Não	Não	Nunca	Mensalmente	Nunca	Nunca
Entre 43 e 47 anos	Masculino	Fisioterapia	Entre 24-48 horas	Não	Não tenho histórico de doença psiquiátrica.	Sim	Tratamento ambulatorial.	Sim	Internação hospitalar.	Sim	Sim	Não	Sim	Um pouco.	Um pouco.	Um pouco.	Nem um pouco.	Um pouco.	Um pouco.	Moderadamente.	Um pouco.	Um pouco.	Um pouco.	Um pouco.	Um pouco.	Nem um pouco.	Nem um pouco.	Um pouco.	Um pouco.	Um pouco.	Um pouco.	Um pouco.	Nem um pouco.	Um pouco.	Um pouco.	Não	Não	Não	Não	Não	Não	Não	Não	Não	Não	Nunca	Nunca	Nunca	Nunca
Entre 23 e 27 anos	Feminino	Não sou profissional da saúde	Acima de 48 horas	Sim	Outros	Não	Não fui infectado(a).	Sim	Óbito.	Não	Sim	Sim	Não	Extremamente.	Extremamente.	Extremamente.	Muito.	Um pouco.	Muito.	Um pouco.	Muito.	Extremamente.	Muito.	Extremamente.	Extremamente.	Um pouco.	Muito.	Extremamente.	Um pouco.	Moderadamente.	Extremamente.	Extremamente.	Um pouco.	Um pouco.	Extremamente.	Sim	Sim	Sim	Sim	Sim	Não	Sim	Não	Não	Não	Nunca	1 ou 2 vezes	Nunca	Nunca
Entre 33 e 37 anos	Feminino	Farmacêutica	Sem exposição direta a pacientes infectados.	Não	Não tenho histórico de doença psiquiátrica.	Não	Não fui infectado(a).	Sim	Tratamento ambulatorial.	Sim	Sim	Não	Sim	Moderadamente.	Um pouco.	Um pouco.	Moderadamente.	Nem um pouco.	Um pouco.	Nem um pouco.	Nem um pouco.	Um pouco.	Um pouco.	Um pouco.	Nem um pouco.	Nem um pouco.	Nem um pouco.	Um pouco.	Nem um pouco.	Um pouco.	Um pouco.	Um pouco.	Nem um pouco.	Nem um pouco.	Um pouco.	Não	Sim	Não	Não	Não	Não	Sim	Não	Não	Não	Nunca	1 ou 2 vezes	Nunca	Nunca
Entre 38 e 42 anos	Masculino	Enfermagem	Acima de 48 horas	Não	Não tenho histórico de doença psiquiátrica.	Não	Não fui infectado(a).	Não	Não tive familiar infectado.	Não	Sim	Não	Não	Um pouco.	Nem um pouco.	Um pouco.	Nem um pouco.	Um pouco.	Um pouco.	Um pouco.	Um pouco.	Um pouco.	Um pouco.	Um pouco.	Um pouco.	Nem um pouco.	Nem um pouco.	Nem um pouco.	Um pouco.	Um pouco.	Nem um pouco.	Nem um pouco.	Nem um pouco.	Um pouco.	Um pouco.	Não	Não	Não	Não	Não	Não	Não	Não	Não	Não	Nunca	Nunca	Nunca	Nunca
Entre 23 e 27 anos	Feminino	Enfermagem	Até 24 horas	Não	Não tenho histórico de doença psiquiátrica.	Não	Não fui infectado(a).	Não	Não tive familiar infectado.	Não	Não	Sim	Sim	Moderadamente.	Nem um pouco.	Moderadamente.	Moderadamente.	Moderadamente.	Muito.	Nem um pouco.	Muito.	Muito.	Moderadamente.	Muito.	Muito.	Moderadamente.	Um pouco.	Nem um pouco.	Muito.	Muito.	Muito.	Um pouco.	Muito.	Moderadamente.	Muito.	Sim	Sim	Sim	Não	Não	Não	Não	Não	Não	Não	Nunca	Semanalmente	Nunca	Nunca
Entre 33 e 37 anos	Feminino	Enfermagem	Entre 24-48 horas	Não	Transtorno de Ansiedade	Não	Não fui infectado(a).	Sim	Tratamento ambulatorial.	Sim	Sim	Não	Sim	Nem um pouco.	Um pouco.	Um pouco.	Um pouco.	Moderadamente.	Um pouco.	Nem um pouco.	Moderadamente.	Um pouco.	Um pouco.	Um pouco.	Moderadamente.	Um pouco.	Um pouco.	Um pouco.	Um pouco.	Um pouco.	Um pouco.	Um pouco.	Um pouco.	Um pouco.	Moderadamente.	Não	Não	Não	Não	Não	Não	Não	Não	Não	Não	Nunca	Nunca	Nunca	Nunca
Entre 28 e 32 anos	Feminino	Farmacêutica	Entre 24-48 horas	Não	Não tenho histórico de doença psiquiátrica.	Sim	Tratamento ambulatorial.	Sim	Tratamento ambulatorial.	Sim	Sim	Sim	Sim	Muito.	Moderadamente.	Moderadamente.	Moderadamente.	Muito.	Muito.	Muito.	Muito.	Muito.	Muito.	Muito.	Muito.	Muito.	Moderadamente.	Moderadamente.	Muito.	Muito.	Extremamente.	Extremamente.	Nem um pouco.	Muito.	Muito.	Não	Não	Não	Não	Não	Não	Não	Não	Não	Não	Nunca	Nunca	Nunca	Nunca
Entre 23 e 27 anos	Feminino	Enfermagem	Entre 24-48 horas	Sim	Transtorno de Ansiedade	Não	Não fui infectado(a).	Sim	Tratamento ambulatorial.	Não	Sim	Não	Sim	Um pouco.	Nem um pouco.	Um pouco.	Um pouco.	Um pouco.	Nem um pouco.	Um pouco.	Nem um pouco.	Nem um pouco.	Nem um pouco.	Um pouco.	Nem um pouco.	Um pouco.	Um pouco.	Nem um pouco.	Nem um pouco.	Um pouco.	Nem um pouco.	Nem um pouco.	Um pouco.	Nem um pouco.	Moderadamente.	Não	Sim	Não	Não	Não	Não	Não	Não	Não	Não	1 ou 2 vezes	Semanalmente	Nunca	Nunca
Entre 33 e 37 anos	Feminino	Medicina	Acima de 48 horas	Sim	Transtorno de Humor	Sim	Tratamento ambulatorial.	Sim	Internação hospitalar.	Sim	Não	Sim	Sim	Muito.	Muito.	Muito.	Moderadamente.	Muito.	Muito.	Nem um pouco.	Um pouco.	Moderadamente.	Moderadamente.	Moderadamente.	Um pouco.	Nem um pouco.	Moderadamente.	Extremamente.	Extremamente.	Muito.	Extremamente.	Muito.	Muito.	Moderadamente.	Um pouco.	Sim	Sim	Sim	Não	Sim	Sim	Sim	Sim	Não	Sim	Diariamente ou quase todo dia	Diariamente ou quase todo dia	Nunca	Nunca
Entre 38 e 42 anos	Masculino	Enfermagem	Entre 24-48 horas	Não	Não tenho histórico de doença psiquiátrica.	Não	Não fui infectado(a).	Não	Não tive familiar infectado.	Sim	Sim	Não	Sim	Moderadamente.	Muito.	Um pouco.	Nem um pouco.	Nem um pouco.	Um pouco.	Um pouco.	Um pouco.	Um pouco.	Um pouco.	Um pouco.	Um pouco.	Um pouco.	Um pouco.	Extremamente.	Moderadamente.	Um pouco.	Nem um pouco.	Nem um pouco.	Nem um pouco.	Muito.	Um pouco.	Não	Sim	Não	Não	Não	Não	Não	Não	Não	Não	Nunca	Nunca	Nunca	Nunca
Entre 48 e 52 anos	Feminino	Enfermagem	Entre 24-48 horas	Não	Não tenho histórico de doença psiquiátrica.	Sim	Tratamento ambulatorial.	Sim	Óbito.	Não	Não	Não	Sim	Muito.	Um pouco.	Muito.	Nem um pouco.	Um pouco.	Muito.	Muito.	Nem um pouco.	Muito.	Muito.	Muito.	Um pouco.	Um pouco.	Muito.	Muito.	Muito.	Muito.	Um pouco.	Um pouco.	Nem um pouco.	Um pouco.	Um pouco.	Não	Não	Não	Não	Não	Não	Não	Não	Não	Não	Nunca	Nunca	Nunca	Nunca
Entre 43 e 47 anos	Feminino	Não sou profissional da saúde	Sem exposição direta a pacientes infectados.	Não	Não tenho histórico de doença psiquiátrica.	Não	Não fui infectado(a).	Não	Não tive familiar infectado.	Não	Não	Não	Não	Moderadamente.	Um pouco.	Muito.	Nem um pouco.	Moderadamente.	Moderadamente.	Moderadamente.	Moderadamente.	Um pouco.	Nem um pouco.	Muito.	Moderadamente.	Moderadamente.	Nem um pouco.	Um pouco.	Nem um pouco.	Muito.	Nem um pouco.	Nem um pouco.	Nem um pouco.	Um pouco.	Um pouco.	Sim	Sim	Não	Não	Não	Não	Não	Não	Não	Não	Mensalmente	Mensalmente	Nunca	Nunca
Entre 38 e 42 anos	Masculino	Não sou profissional da saúde	Entre 24-48 horas	Não	Não tenho histórico de doença psiquiátrica.	Não	Não fui infectado(a).	Não	Não tive familiar infectado.	Não	Não	Não	Não	Nem um pouco.	Nem um pouco.	Nem um pouco.	Nem um pouco.	Nem um pouco.	Nem um pouco.	Nem um pouco.	Nem um pouco.	Nem um pouco.	Nem um pouco.	Nem um pouco.	Nem um pouco.	Nem um pouco.	Nem um pouco.	Nem um pouco.	Nem um pouco.	Nem um pouco.	Nem um pouco.	Nem um pouco.	Nem um pouco.	Nem um pouco.	Nem um pouco.	Não	Não	Não	Não	Não	Não	Não	Não	Não	Não	Nunca	Nunca	Nunca	Nunca
Entre 38 e 42 anos	Feminino	Não sou profissional da saúde	Entre 24-48 horas	Não	Não tenho histórico de doença psiquiátrica.	Sim	Tratamento ambulatorial.	Não	Não tive familiar infectado.	Não	Não	Não	Não	Muito.	Um pouco.	Muito.	Nem um pouco.	Muito.	Muito.	Muito.	Muito.	Muito.	Muito.	Muito.	Muito.	Um pouco.	Muito.	Um pouco.	Muito.	Muito.	Um pouco.	Muito.	Nem um pouco.	Nem um pouco.	Muito.	Não	Não	Não	Não	Não	Não	Não	Não	Não	Não	Nunca	Nunca	Nunca	Nunca
Entre 38 e 42 anos	Masculino	Não sou profissional da saúde	Acima de 48 horas	Não	Não tenho histórico de doença psiquiátrica.	Não	Não fui infectado(a).	Não	Não tive familiar infectado.	Não	Não	Não	Não	Nem um pouco.	Nem um pouco.	Nem um pouco.	Nem um pouco.	Nem um pouco.	Nem um pouco.	Nem um pouco.	Nem um pouco.	Nem um pouco.	Nem um pouco.	Nem um pouco.	Nem um pouco.	Nem um pouco.	Nem um pouco.	Nem um pouco.	Nem um pouco.	Nem um pouco.	Nem um pouco.	Nem um pouco.	Nem um pouco.	Nem um pouco.	Nem um pouco.	Sim	Sim	Sim	Não	Não	Sim	Não	Sim	Não	Não	Diariamente ou quase todo dia	Semanalmente	Nunca	Nunca
Entre 23 e 27 anos	Feminino	Farmacêutica	Sem exposição direta a pacientes infectados.	Não	Não tenho histórico de doença psiquiátrica.	Sim	Tratamento ambulatorial.	Sim	Tratamento ambulatorial.	Não	Sim	Não	Não	Nem um pouco.	Nem um pouco.	Um pouco.	Um pouco.	Um pouco.	Nem um pouco.	Nem um pouco.	Nem um pouco.	Nem um pouco.	Um pouco.	Um pouco.	Nem um pouco.	Nem um pouco.	Nem um pouco.	Nem um pouco.	Nem um pouco.	Nem um pouco.	Um pouco.	Nem um pouco.	Nem um pouco.	Nem um pouco.	Um pouco.	Não	Sim	Não	Não	Não	Não	Não	Não	Não	Não	Nunca	1 ou 2 vezes	Nunca	Nunca
Entre 28 e 32 anos	Feminino	Farmacêutica	Sem exposição direta a pacientes infectados.	Não	Não tenho histórico de doença psiquiátrica.	Não	Não fui infectado(a).	Não	Não tive familiar infectado.	Não	Sim	Não	Sim	Um pouco.	Nem um pouco.	Moderadamente.	Um pouco.	Um pouco.	Um pouco.	Um pouco.	Um pouco.	Um pouco.	Um pouco.	Um pouco.	Um pouco.	Nem um pouco.	Nem um pouco.	Nem um pouco.	Um pouco.	Um pouco.	Nem um pouco.	Nem um pouco.	Moderadamente.	Moderadamente.	Moderadamente.	Sim	Sim	Não	Não	Não	Não	Não	Não	Não	Não	Semanalmente	Semanalmente	Nunca	Nunca
Entre 33 e 37 anos	Feminino	Farmacêutica	Sem exposição direta a pacientes infectados.	Não	Não tenho histórico de doença psiquiátrica.	Sim	Tratamento ambulatorial.	Não	Não tive familiar infectado.	Sim	Sim	Sim	Sim	Um pouco.	Um pouco.	Nem um pouco.	Um pouco.	Nem um pouco.	Um pouco.	Um pouco.	Um pouco.	Um pouco.	Um pouco.	Um pouco.	Um pouco.	Um pouco.	Nem um pouco.	Moderadamente.	Um pouco.	Nem um pouco.	Um pouco.	Um pouco.	Um pouco.	Um pouco.	Um pouco.	Não	Sim	Não	Não	Não	Não	Não	Não	Não	Não	Nunca	1 ou 2 vezes	Nunca	Nunca
Entre 23 e 27 anos	Masculino	Não sou profissional da saúde	Acima de 48 horas	Não	Não tenho histórico de doença psiquiátrica.	Não	Não fui infectado(a).	Sim	Internação hospitalar.	Não	Sim	Não	Sim	Moderadamente.	Um pouco.	Moderadamente.	Muito.	Muito.	Muito.	Muito.	Muito.	Muito.	Muito.	Extremamente.	Muito.	Moderadamente.	Muito.	Moderadamente.	Muito.	Extremamente.	Muito.	Extremamente.	Um pouco.	Moderadamente.	Nem um pouco.	Sim	Sim	Sim	Não	Sim	Não	Sim	Não	Não	Não	Nunca	Semanalmente	Nunca	Nunca
Entre 38 e 42 anos	Masculino	Medicina	Até 24 horas	Não	Não tenho histórico de doença psiquiátrica.	Não	Não fui infectado(a).	Sim	Tratamento ambulatorial.	Sim	Sim	Não	Sim	Um pouco.	Nem um pouco.	Um pouco.	Um pouco.	Um pouco.	Nem um pouco.	Um pouco.	Um pouco.	Nem um pouco.	Um pouco.	Um pouco.	Um pouco.	Nem um pouco.	Um pouco.	Nem um pouco.	Nem um pouco.	Um pouco.	Nem um pouco.	Nem um pouco.	Nem um pouco.	Nem um pouco.	Um pouco.	Não	Sim	Não	Não	Não	Não	Não	Não	Não	Não	Nunca	1 ou 2 vezes	Nunca	Nunca
Entre 38 e 42 anos	Masculino	Medicina	Até 24 horas	Não	Não tenho histórico de doença psiquiátrica.	Não	Não fui infectado(a).	Não	Não tive familiar infectado.	Sim	Sim	Sim	Não	Nem um pouco.	Nem um pouco.	Um pouco.	Nem um pouco.	Nem um pouco.	Nem um pouco.	Nem um pouco.	Um pouco.	Nem um pouco.	Nem um pouco.	Um pouco.	Um pouco.	Nem um pouco.	Nem um pouco.	Nem um pouco.	Um pouco.	Nem um pouco.	Nem um pouco.	Nem um pouco.	Nem um pouco.	Nem um pouco.	Nem um pouco.	Não	Sim	Não	Não	Não	Não	Não	Não	Não	Não	Nunca	Semanalmente	Nunca	Nunca
Entre 33 e 37 anos	Feminino	Medicina	Até 24 horas	Não	Não tenho histórico de doença psiquiátrica.	Não	Não fui infectado(a).	Não	Não tive familiar infectado.	Não	Sim	Não	Não	Um pouco.	Nem um pouco.	Um pouco.	Um pouco.	Um pouco.	Um pouco.	Nem um pouco.	Um pouco.	Um pouco.	Nem um pouco.	Um pouco.	Um pouco.	Um pouco.	Nem um pouco.	Nem um pouco.	Um pouco.	Um pouco.	Nem um pouco.	Nem um pouco.	Nem um pouco.	Um pouco.	Um pouco.	Não	Sim	Não	Não	Não	Não	Não	Não	Não	Não	Nunca	Semanalmente	Nunca	Nunca
Entre 38 e 42 anos	Masculino	Medicina	Até 24 horas	Não	Não tenho histórico de doença psiquiátrica.	Não	Não fui infectado(a).	Sim	Óbito.	Não	Sim	Não	Não	Um pouco.	Nem um pouco.	Um pouco.	Nem um pouco.	Um pouco.	Nem um pouco.	Um pouco.	Nem um pouco.	Nem um pouco.	Nem um pouco.	Nem um pouco.	Nem um pouco.	Nem um pouco.	Nem um pouco.	Nem um pouco.	Nem um pouco.	Um pouco.	Nem um pouco.	Nem um pouco.	Nem um pouco.	Nem um pouco.	Nem um pouco.	Não	Sim	Não	Não	Não	Não	Não	Não	Não	Não	Nunca	Mensalmente	Nunca	Nunca
Entre 43 e 47 anos	Feminino	Serviço Social	Sem exposição direta a pacientes infectados.	Não	Não tenho histórico de doença psiquiátrica.	Sim	Tratamento ambulatorial.	Não	Não tive familiar infectado.	Não	Sim	Não	Sim	Moderadamente.	Um pouco.	Moderadamente.	Moderadamente.	Moderadamente.	Um pouco.	Um pouco.	Moderadamente.	Moderadamente.	Um pouco.	Um pouco.	Moderadamente.	Um pouco.	Um pouco.	Um pouco.	Moderadamente.	Muito.	Um pouco.	Moderadamente.	Nem um pouco.	Um pouco.	Nem um pouco.	Não	Sim	Não	Não	Não	Não	Não	Não	Não	Não	Nunca	1 ou 2 vezes	Nunca	Nunca
Entre 38 e 42 anos	Masculino	Medicina	Acima de 48 horas	Sim	Transtorno de Ansiedade	Sim	Tratamento ambulatorial.	Sim	Tratamento ambulatorial.	Sim	Não	Sim	Sim	Muito.	Um pouco.	Moderadamente.	Extremamente.	Moderadamente.	Muito.	Um pouco.	Nem um pouco.	Um pouco.	Moderadamente.	Moderadamente.	Um pouco.	Um pouco.	Nem um pouco.	Um pouco.	Um pouco.	Nem um pouco.	Um pouco.	Um pouco.	Um pouco.	Moderadamente.	Nem um pouco.	Não	Sim	Sim	Não	Sim	Sim	Sim	Não	Sim	Não	Nunca	Semanalmente	1 ou 2 vezes	Nunca
Entre 38 e 42 anos	Feminino	Medicina	Acima de 48 horas	Sim	Transtorno de Humor	Não	Não fui infectado(a).	Não	Não tive familiar infectado.	Sim	Sim	Não	Sim	Moderadamente.	Muito.	Muito.	Moderadamente.	Moderadamente.	Moderadamente.	Nem um pouco.	Nem um pouco.	Um pouco.	Um pouco.	Um pouco.	Nem um pouco.	Muito.	Um pouco.	Muito.	Moderadamente.	Nem um pouco.	Muito.	Nem um pouco.	Nem um pouco.	Um pouco.	Nem um pouco.	Sim	Não	Não	Não	Não	Não	Não	Não	Não	Não	1 ou 2 vezes	Nunca	Nunca	Nunca
Entre 33 e 37 anos	Feminino	Medicina	Acima de 48 horas	Não	Não tenho histórico de doença psiquiátrica.	Não	Não fui infectado(a).	Sim	Tratamento ambulatorial.	Não	Sim	Não	Sim	Moderadamente.	Muito.	Moderadamente.	Moderadamente.	Moderadamente.	Um pouco.	Nem um pouco.	Um pouco.	Um pouco.	Nem um pouco.	Moderadamente.	Um pouco.	Nem um pouco.	Nem um pouco.	Muito.	Muito.	Nem um pouco.	Muito.	Um pouco.	Nem um pouco.	Moderadamente.	Um pouco.	Não	Sim	Não	Não	Sim	Não	Não	Não	Não	Não	Nunca	Diariamente ou quase todo dia	Nunca	Nunca
Entre 53 e 57 anos	Feminino	Enfermagem	Entre 24-48 horas	Sim	Transtorno de Ansiedade	Não	Não fui infectado(a).	Sim	Tratamento ambulatorial.	Sim	Sim	Não	Sim	Extremamente.	Muito.	Muito.	Extremamente.	Extremamente.	Extremamente.	Extremamente.	Nem um pouco.	Nem um pouco.	Extremamente.	Nem um pouco.	Extremamente.	Extremamente.	Nem um pouco.	Um pouco.	Extremamente.	Extremamente.	Extremamente.	Muito.	Muito.	Extremamente.	Extremamente.	Sim	Sim	Não	Não	Não	Não	Sim	Não	Sim	Sim	Diariamente ou quase todo dia	Semanalmente	Nunca	Nunca
Entre 38 e 42 anos	Feminino	Enfermagem	Acima de 48 horas	Não	Não tenho histórico de doença psiquiátrica.	Sim	Tratamento ambulatorial.	Não	Não tive familiar infectado.	Sim	Sim	Não	Sim	Nem um pouco.	Nem um pouco.	Nem um pouco.	Nem um pouco.	Nem um pouco.	Nem um pouco.	Um pouco.	Nem um pouco.	Um pouco.	Um pouco.	Moderadamente.	Um pouco.	Nem um pouco.	Nem um pouco.	Um pouco.	Um pouco.	Um pouco.	Um pouco.	Nem um pouco.	Nem um pouco.	Um pouco.	Um pouco.	Não	Não	Não	Não	Não	Não	Não	Não	Não	Não	Nunca	Nunca	Nunca	Nunca
Entre 23 e 27 anos	Feminino	Enfermagem	Acima de 48 horas	Não	Não tenho histórico de doença psiquiátrica.	Não	Não fui infectado(a).	Não	Não tive familiar infectado.	Sim	Sim	Sim	Sim	Moderadamente.	Moderadamente.	Muito.	Um pouco.	Um pouco.	Um pouco.	Um pouco.	Muito.	Extremamente.	Muito.	Um pouco.	Moderadamente.	Um pouco.	Um pouco.	Moderadamente.	Extremamente.	Muito.	Um pouco.	Extremamente.	Extremamente.	Muito.	Muito.	Sim	Sim	Sim	Não	Não	Não	Sim	Não	Não	Não	Nunca	1 ou 2 vezes	Nunca	Nunca
Entre 33 e 37 anos	Feminino	Enfermagem	Até 24 horas	Não	Não tenho histórico de doença psiquiátrica.	Sim	Tratamento ambulatorial.	Não	Não tive familiar infectado.	Não	Sim	Não	Sim	Um pouco.	Moderadamente.	Um pouco.	Um pouco.	Um pouco.	Um pouco.	Um pouco.	Um pouco.	Nem um pouco.	Um pouco.	Muito.	Moderadamente.	Moderadamente.	Um pouco.	Moderadamente.	Moderadamente.	Moderadamente.	Moderadamente.	Um pouco.	Um pouco.	Um pouco.	Moderadamente.	Não	Não	Não	Não	Não	Não	Não	Não	Não	Não	Nunca	Mensalmente	Nunca	Nunca
Entre 38 e 42 anos	Feminino	Enfermagem	Entre 24-48 horas	Não	Não tenho histórico de doença psiquiátrica.	Sim	Tratamento ambulatorial.	Não	Não tive familiar infectado.	Sim	Não	Não	Sim	Muito.	Moderadamente.	Moderadamente.	Extremamente.	Moderadamente.	Extremamente.	Muito.	Nem um pouco.	Extremamente.	Extremamente.	Um pouco.	Muito.	Moderadamente.	Muito.	Extremamente.	Extremamente.	Extremamente.	Extremamente.	Extremamente.	Muito.	Muito.	Um pouco.	Não	Não	Não	Não	Não	Não	Não	Não	Não	Não	Nunca	Mensalmente	Nunca	Nunca
Entre 28 e 32 anos	Feminino	Fisioterapia	Entre 24-48 horas	Não	Não tenho histórico de doença psiquiátrica.	Sim	Tratamento ambulatorial.	Não	Não tive familiar infectado.	Não	Não	Não	Sim	Um pouco.	Moderadamente.	Moderadamente.	Um pouco.	Moderadamente.	Um pouco.	Um pouco.	Um pouco.	Um pouco.	Um pouco.	Um pouco.	Um pouco.	Moderadamente.	Um pouco.	Moderadamente.	Um pouco.	Moderadamente.	Moderadamente.	Um pouco.	Um pouco.	Um pouco.	Um pouco.	Não	Sim	Não	Não	Não	Não	Não	Não	Não	Não	Nunca	1 ou 2 vezes	Nunca	Nunca
Entre 33 e 37 anos	Feminino	Enfermagem	Até 24 horas	Não	Não tenho histórico de doença psiquiátrica.	Não	Não fui infectado(a).	Não	Não tive familiar infectado.	Sim	Sim	Não	Sim	Um pouco.	Um pouco.	Um pouco.	Um pouco.	Um pouco.	Um pouco.	Um pouco.	Moderadamente.	Um pouco.	Um pouco.	Um pouco.	Um pouco.	Um pouco.	Um pouco.	Um pouco.	Nem um pouco.	Um pouco.	Um pouco.	Nem um pouco.	Nem um pouco.	Um pouco.	Um pouco.	Não	Não	Não	Não	Não	Não	Sim	Não	Não	Não	Nunca	Nunca	Nunca	Nunca
Entre 23 e 27 anos	Feminino	Não sou profissional da saúde	Acima de 48 horas	Não	Transtorno de Ansiedade	Sim	Tratamento ambulatorial.	Não	Não tive familiar infectado.	Sim	Não	Sim	Sim	Um pouco.	Muito.	Um pouco.	Um pouco.	Um pouco.	Um pouco.	Nem um pouco.	Um pouco.	Um pouco.	Um pouco.	Moderadamente.	Um pouco.	Um pouco.	Nem um pouco.	Moderadamente.	Um pouco.	Um pouco.	Moderadamente.	Um pouco.	Nem um pouco.	Moderadamente.	Um pouco.	Não	Não	Não	Não	Não	Não	Não	Não	Não	Não	Nunca	1 ou 2 vezes	Nunca	Nunca
Entre 23 e 27 anos	Feminino	Fisioterapia	Acima de 48 horas	Não	Não tenho histórico de doença psiquiátrica.	Não	Não fui infectado(a).	Não	Não tive familiar infectado.	Não	Não	Sim	Sim	Um pouco.	Nem um pouco.	Um pouco.	Um pouco.	Um pouco.	Moderadamente.	Nem um pouco.	Nem um pouco.	Nem um pouco.	Nem um pouco.	Moderadamente.	Um pouco.	Um pouco.	Nem um pouco.	Nem um pouco.	Nem um pouco.	Um pouco.	Um pouco.	Nem um pouco.	Nem um pouco.	Um pouco.	Extremamente.	Não	Sim	Sim	Não	Não	Não	Não	Sim	Não	Não	Nunca	Diariamente ou quase todo dia	Semanalmente	Nunca
Entre 43 e 47 anos	Feminino	Enfermagem	Entre 24-48 horas	Não	Não tenho histórico de doença psiquiátrica.	Sim	Tratamento ambulatorial.	Sim	Tratamento ambulatorial.	Sim	Sim	Não	Não	Um pouco.	Nem um pouco.	Um pouco.	Um pouco.	Moderadamente.	Um pouco.	Um pouco.	Moderadamente.	Muito.	Nem um pouco.	Um pouco.	Muito.	Um pouco.	Nem um pouco.	Um pouco.	Muito.	Muito.	Muito.	Nem um pouco.	Um pouco.	Um pouco.	Muito.	Não	Não	Não	Não	Não	Não	Não	Não	Não	Não	Nunca	Nunca	Nunca	Nunca
Entre 28 e 32 anos	Feminino	Enfermagem	Entre 24-48 horas	Não	Não tenho histórico de doença psiquiátrica.	Não	Não fui infectado(a).	Sim	Tratamento ambulatorial.	Não	Sim	Sim	Sim	Muito.	Nem um pouco.	Muito.	Extremamente.	Muito.	Muito.	Nem um pouco.	Extremamente.	Muito.	Muito.	Moderadamente.	Moderadamente.	Moderadamente.	Extremamente.	Um pouco.	Extremamente.	Moderadamente.	Muito.	Muito.	Extremamente.	Muito.	Moderadamente.	Não	Não	Não	Não	Não	Não	Não	Não	Não	Não	Nunca	Nunca	Nunca	Nunca
Entre 28 e 32 anos	Feminino	Enfermagem	Entre 24-48 horas	Não	Não tenho histórico de doença psiquiátrica.	Sim	Tratamento ambulatorial.	Sim	Tratamento ambulatorial.	Não	Sim	Não	Sim	Muito.	Muito.	Muito.	Extremamente.	Extremamente.	Muito.	Moderadamente.	Muito.	Muito.	Muito.	Muito.	Muito.	Muito.	Moderadamente.	Muito.	Muito.	Muito.	Extremamente.	Moderadamente.	Muito.	Moderadamente.	Um pouco.	Sim	Sim	Sim	Não	Não	Não	Não	Não	Não	Não	1 ou 2 vezes	1 ou 2 vezes	Nunca	Nunca
Entre 33 e 37 anos	Feminino	Enfermagem	Entre 24-48 horas	Não	Não tenho histórico de doença psiquiátrica.	Não	Não fui infectado(a).	Sim	Tratamento ambulatorial.	Não	Sim	Não	Não	Um pouco.	Nem um pouco.	Moderadamente.	Um pouco.	Um pouco.	Um pouco.	Nem um pouco.	Nem um pouco.	Um pouco.	Nem um pouco.	Um pouco.	Nem um pouco.	Nem um pouco.	Nem um pouco.	Nem um pouco.	Um pouco.	Um pouco.	Um pouco.	Nem um pouco.	Um pouco.	Nem um pouco.	Nem um pouco.	Sim	Sim	Não	Não	Não	Não	Não	Não	Não	Não	Diariamente ou quase todo dia	1 ou 2 vezes	Nunca	Nunca
Entre 33 e 37 anos	Feminino	Fisioterapia	Até 24 horas	Sim	Outros	Sim	Tratamento ambulatorial.	Não	Não tive familiar infectado.	Não	Sim	Não	Sim	Um pouco.	Um pouco.	Um pouco.	Um pouco.	Um pouco.	Um pouco.	Um pouco.	Nem um pouco.	Um pouco.	Nem um pouco.	Um pouco.	Um pouco.	Um pouco.	Um pouco.	Um pouco.	Um pouco.	Extremamente.	Um pouco.	Um pouco.	Um pouco.	Um pouco.	Um pouco.	Não	Sim	Não	Não	Não	Não	Sim	Não	Não	Não	Nunca	1 ou 2 vezes	Nunca	Nunca
Entre 33 e 37 anos	Feminino	Fisioterapia	Entre 24-48 horas	Não	Não tenho histórico de doença psiquiátrica.	Sim	Tratamento ambulatorial.	Não	Não tive familiar infectado.	Sim	Sim	Não	Sim	Muito.	Moderadamente.	Moderadamente.	Extremamente.	Moderadamente.	Moderadamente.	Nem um pouco.	Muito.	Muito.	Moderadamente.	Moderadamente.	Moderadamente.	Moderadamente.	Moderadamente.	Um pouco.	Muito.	Muito.	Moderadamente.	Um pouco.	Um pouco.	Moderadamente.	Um pouco.	Não	Sim	Não	Não	Não	Não	Não	Não	Não	Não	Nunca	Nunca	Nunca	Nunca
Entre 38 e 42 anos	Feminino	Enfermagem	Entre 24-48 horas	Não	Não tenho histórico de doença psiquiátrica.	Sim	Tratamento ambulatorial.	Não	Não tive familiar infectado.	Sim	Sim	Não	Não	Um pouco.	Um pouco.	Um pouco.	Um pouco.	Um pouco.	Moderadamente.	Um pouco.	Um pouco.	Moderadamente.	Um pouco.	Muito.	Um pouco.	Um pouco.	Moderadamente.	Moderadamente.	Um pouco.	Muito.	Moderadamente.	Um pouco.	Moderadamente.	Moderadamente.	Um pouco.	Não	Não	Não	Não	Não	Não	Não	Não	Não	Não	Nunca	Nunca	Nunca	Nunca
Entre 38 e 42 anos	Feminino	Enfermagem	Entre 24-48 horas	Sim	Transtorno de Ansiedade	Não	Não fui infectado(a).	Não	Não tive familiar infectado.	Não	Sim	Não	Não	Um pouco.	Um pouco.	Um pouco.	Um pouco.	Muito.	Um pouco.	Nem um pouco.	Nem um pouco.	Um pouco.	Um pouco.	Muito.	Um pouco.	Um pouco.	Nem um pouco.	Um pouco.	Um pouco.	Muito.	Um pouco.	Nem um pouco.	Nem um pouco.	Um pouco.	Um pouco.	Sim	Sim	Não	Não	Não	Não	Sim	Não	Não	Não	Diariamente ou quase todo dia	1 ou 2 vezes	Nunca	Nunca
Entre 38 e 42 anos	Feminino	Enfermagem	Entre 24-48 horas	Não	Não tenho histórico de doença psiquiátrica.	Não	Não fui infectado(a).	Não	Não tive familiar infectado.	Não	Não	Não	Sim	Moderadamente.	Muito.	Moderadamente.	Moderadamente.	Um pouco.	Muito.	Nem um pouco.	Nem um pouco.	Moderadamente.	Muito.	Extremamente.	Nem um pouco.	Um pouco.	Extremamente.	Muito.	Extremamente.	Um pouco.	Um pouco.	Muito.	Muito.	Muito.	Moderadamente.	Sim	Sim	Sim	Não	Não	Não	Não	Não	Não	Não	Diariamente ou quase todo dia	Nunca	Nunca	Nunca
Entre 43 e 47 anos	Feminino	Enfermagem	Até 24 horas	Não	Não tenho histórico de doença psiquiátrica.	Sim	Tratamento ambulatorial.	Sim	Tratamento ambulatorial.	Não	Sim	Não	Sim	Um pouco.	Muito.	Muito.	Um pouco.	Um pouco.	Muito.	Um pouco.	Moderadamente.	Um pouco.	Um pouco.	Moderadamente.	Um pouco.	Um pouco.	Um pouco.	Muito.	Muito.	Um pouco.	Muito.	Moderadamente.	Muito.	Moderadamente.	Um pouco.	Sim	Sim	Não	Não	Não	Não	Não	Não	Não	Não	Diariamente ou quase todo dia	1 ou 2 vezes	Nunca	Nunca
Entre 38 e 42 anos	Masculino	Medicina	Acima de 48 horas	Não	Não tenho histórico de doença psiquiátrica.	Não	Não fui infectado(a).	Não	Não tive familiar infectado.	Sim	Sim	Não	Sim	Muito.	Moderadamente.	Muito.	Moderadamente.	Muito.	Moderadamente.	Um pouco.	Nem um pouco.	Muito.	Muito.	Nem um pouco.	Nem um pouco.	Um pouco.	Nem um pouco.	Muito.	Um pouco.	Nem um pouco.	Nem um pouco.	Moderadamente.	Moderadamente.	Um pouco.	Nem um pouco.	Não	Sim	Não	Não	Não	Não	Não	Não	Não	Não	Nunca	1 ou 2 vezes	Nunca	Nunca
Entre 28 e 32 anos	Feminino	Enfermagem	Acima de 48 horas	Não	Não tenho histórico de doença psiquiátrica.	Sim	Tratamento ambulatorial.	Não	Não tive familiar infectado.	Não	Sim	Não	Sim	Um pouco.	Nem um pouco.	Um pouco.	Moderadamente.	Muito.	Nem um pouco.	Um pouco.	Moderadamente.	Nem um pouco.	Um pouco.	Moderadamente.	Um pouco.	Nem um pouco.	Nem um pouco.	Nem um pouco.	Nem um pouco.	Um pouco.	Um pouco.	Nem um pouco.	Nem um pouco.	Um pouco.	Nem um pouco.	Não	Sim	Não	Não	Não	Não	Não	Não	Não	Não	Nunca	1 ou 2 vezes	Nunca	Nunca
Entre 23 e 27 anos	Masculino	Enfermagem	Entre 24-48 horas	Não	Não tenho histórico de doença psiquiátrica.	Sim	Tratamento ambulatorial.	Sim	Tratamento ambulatorial.	Não	Não	Sim	Sim	Moderadamente.	Muito.	Muito.	Moderadamente.	Moderadamente.	Muito.	Muito.	Um pouco.	Um pouco.	Muito.	Extremamente.	Moderadamente.	Um pouco.	Moderadamente.	Moderadamente.	Moderadamente.	Muito.	Muito.	Moderadamente.	Muito.	Muito.	Moderadamente.	Não	Sim	Não	Não	Não	Não	Não	Não	Não	Não	Nunca	Diariamente ou quase todo dia	Nunca	Nunca
Entre 28 e 32 anos	Feminino	Enfermagem	Entre 24-48 horas	Não	Não tenho histórico de doença psiquiátrica.	Não	Não fui infectado(a).	Não	Não tive familiar infectado.	Não	Sim	Sim	Não	Nem um pouco.	Nem um pouco.	Um pouco.	Nem um pouco.	Um pouco.	Um pouco.	Nem um pouco.	Nem um pouco.	Nem um pouco.	Nem um pouco.	Nem um pouco.	Nem um pouco.	Nem um pouco.	Nem um pouco.	Nem um pouco.	Nem um pouco.	Nem um pouco.	Nem um pouco.	Nem um pouco.	Nem um pouco.	Nem um pouco.	Nem um pouco.	Não	Sim	Não	Não	Não	Não	Não	Não	Não	Não	Nunca	1 ou 2 vezes	Nunca	Nunca
Entre 43 e 47 anos	Feminino	Enfermagem	Sem exposição direta a pacientes infectados.	Não	Não tenho histórico de doença psiquiátrica.	Não	Não fui infectado(a).	Não	Não tive familiar infectado.	Sim	Sim	Não	Sim	Um pouco.	Moderadamente.	Um pouco.	Um pouco.	Um pouco.	Nem um pouco.	Nem um pouco.	Um pouco.	Nem um pouco.	Nem um pouco.	Um pouco.	Um pouco.	Nem um pouco.	Um pouco.	Um pouco.	Nem um pouco.	Um pouco.	Um pouco.	Nem um pouco.	Nem um pouco.	Moderadamente.	Um pouco.	Não	Não	Não	Não	Não	Não	Não	Não	Não	Não	Nunca	Nunca	Nunca	Nunca
Entre 23 e 27 anos	Feminino	Enfermagem	Até 24 horas	Não	Não tenho histórico de doença psiquiátrica.	Sim	Tratamento ambulatorial.	Não	Não tive familiar infectado.	Não	Sim	Não	Sim	Um pouco.	Nem um pouco.	Um pouco.	Um pouco.	Um pouco.	Um pouco.	Um pouco.	Nem um pouco.	Nem um pouco.	Nem um pouco.	Um pouco.	Nem um pouco.	Nem um pouco.	Nem um pouco.	Nem um pouco.	Nem um pouco.	Nem um pouco.	Nem um pouco.	Nem um pouco.	Nem um pouco.	Nem um pouco.	Nem um pouco.	Não	Não	Não	Não	Não	Não	Não	Não	Não	Não	Nunca	1 ou 2 vezes	Nunca	Nunca
Entre 33 e 37 anos	Feminino	Medicina	Acima de 48 horas	Não	Não tenho histórico de doença psiquiátrica.	Não	Não fui infectado(a).	Não	Não tive familiar infectado.	Não	Sim	Não	Sim	Um pouco.	Moderadamente.	Um pouco.	Moderadamente.	Um pouco.	Nem um pouco.	Nem um pouco.	Um pouco.	Nem um pouco.	Moderadamente.	Um pouco.	Nem um pouco.	Nem um pouco.	Nem um pouco.	Muito.	Um pouco.	Moderadamente.	Moderadamente.	Nem um pouco.	Um pouco.	Um pouco.	Um pouco.	Não	Sim	Não	Não	Não	Não	Não	Não	Não	Não	Nunca	Mensalmente	Nunca	Nunca
Entre 43 e 47 anos	Masculino	Enfermagem	Acima de 48 horas	Não	Não tenho histórico de doença psiquiátrica.	Sim	Tratamento ambulatorial.	Sim	Internação hospitalar.	Sim	Sim	Não	Não	Nem um pouco.	Nem um pouco.	Um pouco.	Nem um pouco.	Moderadamente.	Moderadamente.	Um pouco.	Nem um pouco.	Um pouco.	Nem um pouco.	Nem um pouco.	Um pouco.	Nem um pouco.	Um pouco.	Nem um pouco.	Nem um pouco.	Nem um pouco.	Nem um pouco.	Nem um pouco.	Nem um pouco.	Um pouco.	Nem um pouco.	Sim	Sim	Não	Não	Não	Não	Não	Não	Não	Não	Mensalmente	Mensalmente	Nunca	Nunca
Entre 23 e 27 anos	Feminino	Fisioterapia	Acima de 48 horas	Não	Não tenho histórico de doença psiquiátrica.	Sim	Tratamento ambulatorial.	Não	Não tive familiar infectado.	Sim	Não	Não	Sim	Um pouco.	Um pouco.	Um pouco.	Um pouco.	Um pouco.	Um pouco.	Um pouco.	Um pouco.	Um pouco.	Um pouco.	Um pouco.	Um pouco.	Nem um pouco.	Nem um pouco.	Um pouco.	Um pouco.	Um pouco.	Nem um pouco.	Nem um pouco.	Nem um pouco.	Um pouco.	Um pouco.	Sim	Sim	Sim	Não	Não	Não	Não	Não	Não	Não	Mensalmente	Mensalmente	1 ou 2 vezes	Nunca
Entre 18 e 22 anos	Feminino	Enfermagem	Até 24 horas	Não	Não tenho histórico de doença psiquiátrica.	Não	Não fui infectado(a).	Sim	Tratamento ambulatorial.	Sim	Sim	Sim	Sim	Muito.	Extremamente.	Muito.	Extremamente.	Muito.	Moderadamente.	Um pouco.	Nem um pouco.	Muito.	Extremamente.	Extremamente.	Um pouco.	Um pouco.	Muito.	Muito.	Muito.	Moderadamente.	Extremamente.	Muito.	Muito.	Muito.	Um pouco.	Sim	Sim	Sim	Não	Não	Não	Não	Não	Não	Não	1 ou 2 vezes	Diariamente ou quase todo dia	1 ou 2 vezes	Nunca
Entre 28 e 32 anos	Feminino	Enfermagem	Até 24 horas	Não	Não tenho histórico de doença psiquiátrica.	Não	Não fui infectado(a).	Sim	Tratamento ambulatorial.	Não	Sim	Não	Sim	Extremamente.	Um pouco.	Extremamente.	Um pouco.	Extremamente.	Muito.	Um pouco.	Um pouco.	Um pouco.	Um pouco.	Um pouco.	Um pouco.	Moderadamente.	Nem um pouco.	Um pouco.	Extremamente.	Muito.	Muito.	Nem um pouco.	Nem um pouco.	Nem um pouco.	Nem um pouco.	Não	Sim	Não	Não	Não	Não	Não	Não	Não	Não	Nunca	Mensalmente	Nunca	Nunca
Entre 48 e 52 anos	Feminino	Enfermagem	Entre 24-48 horas	Não	Não tenho histórico de doença psiquiátrica.	Não	Não fui infectado(a).	Sim	Tratamento ambulatorial.	Sim	Sim	Não	Sim	Extremamente.	Extremamente.	Extremamente.	Muito.	Um pouco.	Muito.	Muito.	Nem um pouco.	Muito.	Extremamente.	Nem um pouco.	Nem um pouco.	Nem um pouco.	Extremamente.	Extremamente.	Extremamente.	Um pouco.	Nem um pouco.	Extremamente.	Extremamente.	Extremamente.	Nem um pouco.	Não	Sim	Não	Não	Não	Não	Não	Não	Não	Não	Nunca	Semanalmente	Nunca	Nunca
Entre 28 e 32 anos	Feminino	Enfermagem	Até 24 horas	Não	Não tenho histórico de doença psiquiátrica.	Sim	Tratamento ambulatorial.	Não	Não tive familiar infectado.	Não	Sim	Sim	Sim	Moderadamente.	Muito.	Moderadamente.	Muito.	Moderadamente.	Moderadamente.	Moderadamente.	Moderadamente.	Moderadamente.	Moderadamente.	Um pouco.	Um pouco.	Nem um pouco.	Um pouco.	Muito.	Moderadamente.	Moderadamente.	Moderadamente.	Um pouco.	Moderadamente.	Muito.	Moderadamente.	Não	Não	Não	Não	Não	Não	Não	Não	Não	Não	Nunca	Mensalmente	Nunca	Nunca
Entre 33 e 37 anos	Feminino	Medicina	Acima de 48 horas	Não	Não tenho histórico de doença psiquiátrica.	Não	Não fui infectado(a).	Não	Não tive familiar infectado.	Não	Sim	Não	Não	Moderadamente.	Um pouco.	Nem um pouco.	Um pouco.	Nem um pouco.	Nem um pouco.	Nem um pouco.	Nem um pouco.	Nem um pouco.	Nem um pouco.	Nem um pouco.	Nem um pouco.	Nem um pouco.	Nem um pouco.	Nem um pouco.	Nem um pouco.	Nem um pouco.	Nem um pouco.	Nem um pouco.	Nem um pouco.	Nem um pouco.	Um pouco.	Não	Sim	Não	Não	Não	Não	Não	Não	Não	Não	Nunca	1 ou 2 vezes	Nunca	Nunca
Entre 28 e 32 anos	Masculino	Medicina	Acima de 48 horas	Não	Não tenho histórico de doença psiquiátrica.	Não	Não fui infectado(a).	Não	Não tive familiar infectado.	Sim	Não	Não	Sim	Um pouco.	Nem um pouco.	Um pouco.	Nem um pouco.	Um pouco.	Nem um pouco.	Nem um pouco.	Nem um pouco.	Nem um pouco.	Nem um pouco.	Um pouco.	Nem um pouco.	Um pouco.	Nem um pouco.	Nem um pouco.	Nem um pouco.	Nem um pouco.	Nem um pouco.	Nem um pouco.	Nem um pouco.	Nem um pouco.	Nem um pouco.	Não	Sim	Não	Sim	Não	Não	Não	Não	Não	Sim	Nunca	Semanalmente	Nunca	Semanalmente
Entre 38 e 42 anos	Feminino	Enfermagem	Entre 24-48 horas	Não	Não tenho histórico de doença psiquiátrica.	Não	Não fui infectado(a).	Não	Não tive familiar infectado.	Não	Sim	Não	Não	Um pouco.	Um pouco.	Moderadamente.	Um pouco.	Moderadamente.	Um pouco.	Nem um pouco.	Nem um pouco.	Um pouco.	Um pouco.	Moderadamente.	Um pouco.	Nem um pouco.	Nem um pouco.	Um pouco.	Um pouco.	Um pouco.	Um pouco.	Nem um pouco.	Nem um pouco.	Muito.	Moderadamente.	Não	Não	Não	Não	Não	Não	Não	Não	Não	Não	Nunca	Nunca	Nunca	Nunca
Entre 33 e 37 anos	Feminino	Fisioterapia	Acima de 48 horas	Não	Não tenho histórico de doença psiquiátrica.	Não	Não fui infectado(a).	Não	Não tive familiar infectado.	Sim	Não	Não	Sim	Um pouco.	Um pouco.	Um pouco.	Moderadamente.	Um pouco.	Muito.	Um pouco.	Nem um pouco.	Um pouco.	Um pouco.	Um pouco.	Um pouco.	Um pouco.	Um pouco.	Nem um pouco.	Moderadamente.	Um pouco.	Um pouco.	Nem um pouco.	Nem um pouco.	Um pouco.	Nem um pouco.	Não	Sim	Sim	Não	Não	Não	Não	Não	Não	Não	Nunca	Semanalmente	1 ou 2 vezes	Nunca
Entre 43 e 47 anos	Feminino	Enfermagem	Acima de 48 horas	Não	Não tenho histórico de doença psiquiátrica.	Não	Não fui infectado(a).	Não	Não tive familiar infectado.	Não	Sim	Não	Sim	Um pouco.	Nem um pouco.	Muito.	Um pouco.	Um pouco.	Moderadamente.	Um pouco.	Moderadamente.	Um pouco.	Um pouco.	Moderadamente.	Um pouco.	Moderadamente.	Um pouco.	Moderadamente.	Moderadamente.	Muito.	Nem um pouco.	Um pouco.	Nem um pouco.	Moderadamente.	Moderadamente.	Sim	Sim	Não	Não	Não	Não	Não	Não	Não	Não	Nunca	1 ou 2 vezes	Nunca	Nunca
Entre 33 e 37 anos	Masculino	Enfermagem	Acima de 48 horas	Não	Não tenho histórico de doença psiquiátrica.	Sim	Não fui infectado(a).	Sim	Internação hospitalar.	Sim	Sim	Sim	Sim	Muito.	Muito.	Muito.	Extremamente.	Muito.	Muito.	Moderadamente.	Um pouco.	Um pouco.	Muito.	Extremamente.	Muito.	Muito.	Moderadamente.	Extremamente.	Extremamente.	Extremamente.	Extremamente.	Extremamente.	Extremamente.	Extremamente.	Extremamente.	Não	Não	Não	Não	Não	Não	Não	Não	Não	Não	Nunca	Nunca	Nunca	Nunca
Entre 38 e 42 anos	Feminino	Enfermagem	Até 24 horas	Não	Não tenho histórico de doença psiquiátrica.	Sim	Internação hospitalar.	Não	Não tive familiar infectado.	Não	Sim	Não	Não	Nem um pouco.	Um pouco.	Um pouco.	Um pouco.	Moderadamente.	Nem um pouco.	Nem um pouco.	Nem um pouco.	Nem um pouco.	Nem um pouco.	Um pouco.	Nem um pouco.	Nem um pouco.	Nem um pouco.	Nem um pouco.	Nem um pouco.	Moderadamente.	Nem um pouco.	Nem um pouco.	Nem um pouco.	Nem um pouco.	Nem um pouco.	Não	Sim	Não	Não	Não	Não	Não	Não	Não	Não	Nunca	1 ou 2 vezes	Nunca	Nunca
Entre 18 e 22 anos	Feminino	Enfermagem	Entre 24-48 horas	Não	Não tenho histórico de doença psiquiátrica.	Sim	Tratamento ambulatorial.	Sim	Tratamento ambulatorial.	Não	Sim	Não	Não	Um pouco.	Nem um pouco.	Um pouco.	Nem um pouco.	Nem um pouco.	Nem um pouco.	Nem um pouco.	Um pouco.	Um pouco.	Nem um pouco.	Um pouco.	Nem um pouco.	Nem um pouco.	Nem um pouco.	Nem um pouco.	Nem um pouco.	Nem um pouco.	Nem um pouco.	Nem um pouco.	Moderadamente.	Nem um pouco.	Um pouco.	Não	Sim	Não	Não	Não	Não	Não	Não	Não	Não	Nunca	Semanalmente	Nunca	Nunca
Entre 28 e 32 anos	Feminino	Enfermagem	Entre 24-48 horas	Não	Não tenho histórico de doença psiquiátrica.	Não	Não fui infectado(a).	Não	Não tive familiar infectado.	Não	Não	Não	Sim	Um pouco.	Um pouco.	Muito.	Um pouco.	Um pouco.	Moderadamente.	Um pouco.	Moderadamente.	Muito.	Muito.	Um pouco.	Um pouco.	Um pouco.	Extremamente.	Moderadamente.	Moderadamente.	Um pouco.	Muito.	Muito.	Muito.	Muito.	Um pouco.	Não	Não	Não	Não	Não	Não	Não	Não	Não	Não	Nunca	Nunca	Nunca	Nunca
Entre 18 e 22 anos	Feminino	Enfermagem	Até 24 horas	Não	Não tenho histórico de doença psiquiátrica.	Sim	Tratamento ambulatorial.	Sim	Tratamento ambulatorial.	Não	Sim	Não	Sim	Nem um pouco.	Moderadamente.	Nem um pouco.	Nem um pouco.	Nem um pouco.	Nem um pouco.	Extremamente.	Nem um pouco.	Nem um pouco.	Nem um pouco.	Nem um pouco.	Moderadamente.	Um pouco.	Nem um pouco.	Nem um pouco.	Nem um pouco.	Um pouco.	Extremamente.	Nem um pouco.	Nem um pouco.	Nem um pouco.	Nem um pouco.	Não	Sim	Não	Não	Não	Não	Não	Não	Não	Não	Nunca	Nunca	Nunca	Nunca
Entre 23 e 27 anos	Masculino	Enfermagem	Entre 24-48 horas	Não	Não tenho histórico de doença psiquiátrica.	Sim	Tratamento ambulatorial.	Não	Não tive familiar infectado.	Sim	Sim	Não	Sim	Um pouco.	Um pouco.	Um pouco.	Um pouco.	Um pouco.	Um pouco.	Um pouco.	Nem um pouco.	Um pouco.	Um pouco.	Moderadamente.	Um pouco.	Nem um pouco.	Nem um pouco.	Um pouco.	Um pouco.	Um pouco.	Nem um pouco.	Um pouco.	Um pouco.	Um pouco.	Moderadamente.	Sim	Sim	Não	Não	Não	Não	Sim	Não	Não	Não	1 ou 2 vezes	1 ou 2 vezes	Nunca	Nunca
Entre 38 e 42 anos	Feminino	Enfermagem	Até 24 horas	Não	Não tenho histórico de doença psiquiátrica.	Sim	Tratamento ambulatorial.	Não	Não tive familiar infectado.	Não	Sim	Não	Sim	Moderadamente.	Um pouco.	Um pouco.	Um pouco.	Um pouco.	Moderadamente.	Um pouco.	Um pouco.	Um pouco.	Um pouco.	Um pouco.	Um pouco.	Um pouco.	Um pouco.	Um pouco.	Um pouco.	Moderadamente.	Um pouco.	Um pouco.	Nem um pouco.	Um pouco.	Um pouco.	Não	Não	Não	Não	Não	Não	Não	Não	Não	Não	Nunca	Mensalmente	Nunca	Nunca
Entre 43 e 47 anos	Feminino	Medicina	Acima de 48 horas	Não	Não tenho histórico de doença psiquiátrica.	Sim	Tratamento ambulatorial.	Não	Não tive familiar infectado.	Não	Sim	Não	Não	Nem um pouco.	Nem um pouco.	Um pouco.	Nem um pouco.	Muito.	Nem um pouco.	Nem um pouco.	Muito.	Um pouco.	Nem um pouco.	Um pouco.	Um pouco.	Nem um pouco.	Nem um pouco.	Nem um pouco.	Nem um pouco.	Nem um pouco.	Nem um pouco.	Nem um pouco.	Nem um pouco.	Nem um pouco.	Nem um pouco.	Não	Sim	Não	Não	Não	Não	Não	Não	Não	Não	Nunca	Nunca	Nunca	Nunca
Entre 28 e 32 anos	Feminino	Enfermagem	Acima de 48 horas	Não	Não tenho histórico de doença psiquiátrica.	Não	Não fui infectado(a).	Não	Não tive familiar infectado.	Não	Sim	Sim	Sim	Muito.	Muito.	Muito.	Extremamente.	Extremamente.	Extremamente.	Extremamente.	Muito.	Muito.	Muito.	Muito.	Muito.	Muito.	Muito.	Muito.	Muito.	Muito.	Muito.	Muito.	Muito.	Muito.	Muito.	Não	Sim	Não	Não	Não	Não	Não	Não	Não	Não	Nunca	Semanalmente	Nunca	Nunca
Entre 28 e 32 anos	Feminino	Medicina	Acima de 48 horas	Não	Não tenho histórico de doença psiquiátrica.	Sim	Tratamento ambulatorial.	Sim	Tratamento ambulatorial.	Não	Não	Não	Sim	Um pouco.	Nem um pouco.	Muito.	Um pouco.	Um pouco.	Um pouco.	Um pouco.	Muito.	Nem um pouco.	Nem um pouco.	Um pouco.	Nem um pouco.	Nem um pouco.	Nem um pouco.	Nem um pouco.	Um pouco.	Nem um pouco.	Nem um pouco.	Nem um pouco.	Um pouco.	Nem um pouco.	Nem um pouco.	Não	Sim	Não	Não	Não	Não	Não	Não	Não	Não	Nunca	Semanalmente	Nunca	Nunca
Entre 53 e 57 anos	Masculino	Medicina	Entre 24-48 horas	Não	Não tenho histórico de doença psiquiátrica.	Não	Não fui infectado(a).	Sim	Tratamento ambulatorial.	Não	Não	Sim	Sim	Um pouco.	Muito.	Um pouco.	Um pouco.	Moderadamente.	Um pouco.	Nem um pouco.	Nem um pouco.	Um pouco.	Nem um pouco.	Moderadamente.	Um pouco.	Nem um pouco.	Nem um pouco.	Muito.	Um pouco.	Nem um pouco.	Um pouco.	Nem um pouco.	Um pouco.	Um pouco.	Um pouco.	Sim	Sim	Não	Não	Não	Não	Não	Não	Não	Não	Nunca	1 ou 2 vezes	Nunca	Nunca
Entre 43 e 47 anos	Feminino	Enfermagem	Até 24 horas	Sim	Transtorno de Ansiedade	Não	Não fui infectado(a).	Não	Não tive familiar infectado.	Não	Sim	Não	Não	Moderadamente.	Um pouco.	Moderadamente.	Um pouco.	Moderadamente.	Um pouco.	Moderadamente.	Nem um pouco.	Um pouco.	Um pouco.	Moderadamente.	Moderadamente.	Um pouco.	Nem um pouco.	Um pouco.	Um pouco.	Um pouco.	Moderadamente.	Um pouco.	Nem um pouco.	Moderadamente.	Moderadamente.	Sim	Sim	Não	Não	Não	Não	Não	Não	Não	Não	Diariamente ou quase todo dia	1 ou 2 vezes	Nunca	Nunca
Entre 38 e 42 anos	Masculino	Medicina	Entre 24-48 horas	Sim	Transtorno de Ansiedade	Sim	Tratamento ambulatorial.	Não	Não tive familiar infectado.	Não	Não	Não	Não	Nem um pouco.	Nem um pouco.	Nem um pouco.	Nem um pouco.	Nem um pouco.	Nem um pouco.	Nem um pouco.	Nem um pouco.	Nem um pouco.	Nem um pouco.	Nem um pouco.	Nem um pouco.	Nem um pouco.	Nem um pouco.	Nem um pouco.	Nem um pouco.	Nem um pouco.	Nem um pouco.	Nem um pouco.	Nem um pouco.	Nem um pouco.	Nem um pouco.	Não	Não	Não	Não	Não	Não	Não	Não	Não	Não	Nunca	Nunca	Nunca	Nunca
Entre 28 e 32 anos	Masculino	Medicina	Acima de 48 horas	Não	Não tenho histórico de doença psiquiátrica.	Sim	Tratamento ambulatorial.	Sim	Tratamento ambulatorial.	Não	Não	Sim	Sim	Um pouco.	Nem um pouco.	Um pouco.	Um pouco.	Um pouco.	Nem um pouco.	Um pouco.	Nem um pouco.	Nem um pouco.	Nem um pouco.	Um pouco.	Nem um pouco.	Nem um pouco.	Nem um pouco.	Nem um pouco.	Nem um pouco.	Um pouco.	Nem um pouco.	Nem um pouco.	Nem um pouco.	Nem um pouco.	Nem um pouco.	Não	Sim	Não	Não	Não	Não	Não	Não	Não	Não	Nunca	Semanalmente	Nunca	Nunca
Entre 38 e 42 anos	Masculino	Medicina	Acima de 48 horas	Não	Não tenho histórico de doença psiquiátrica.	Sim	Internação hospitalar.	Sim	Tratamento ambulatorial.	Não	Sim	Não	Sim	Muito.	Muito.	Muito.	Muito.	Muito.	Muito.	Moderadamente.	Muito.	Muito.	Muito.	Moderadamente.	Um pouco.	Muito.	Muito.	Extremamente.	Extremamente.	Moderadamente.	Extremamente.	Extremamente.	Um pouco.	Muito.	Extremamente.	Não	Sim	Não	Não	Não	Não	Não	Não	Não	Não	Nunca	1 ou 2 vezes	Nunca	Nunca
Entre 33 e 37 anos	Feminino	Enfermagem	Acima de 48 horas	Não	Não tenho histórico de doença psiquiátrica.	Não	Não fui infectado(a).	Não	Não tive familiar infectado.	Não	Sim	Não	Não	Nem um pouco.	Nem um pouco.	Nem um pouco.	Nem um pouco.	Nem um pouco.	Nem um pouco.	Nem um pouco.	Nem um pouco.	Nem um pouco.	Nem um pouco.	Nem um pouco.	Nem um pouco.	Nem um pouco.	Nem um pouco.	Nem um pouco.	Nem um pouco.	Nem um pouco.	Nem um pouco.	Nem um pouco.	Nem um pouco.	Um pouco.	Nem um pouco.	Não	Sim	Não	Não	Não	Não	Não	Não	Não	Não	Nunca	1 ou 2 vezes	Nunca	Nunca
Entre 33 e 37 anos	Feminino	Enfermagem	Sem exposição direta a pacientes infectados.	Não	Não tenho histórico de doença psiquiátrica.	Sim	Tratamento ambulatorial.	Sim	Tratamento ambulatorial.	Não	Sim	Sim	Sim	Nem um pouco.	Um pouco.	Um pouco.	Um pouco.	Nem um pouco.	Nem um pouco.	Um pouco.	Um pouco.	Um pouco.	Um pouco.	Um pouco.	Moderadamente.	Nem um pouco.	Nem um pouco.	Um pouco.	Um pouco.	Um pouco.	Um pouco.	Moderadamente.	Um pouco.	Um pouco.	Um pouco.	Não	Sim	Não	Não	Não	Não	Não	Não	Não	Não	Nunca	1 ou 2 vezes	Nunca	Nunca
Entre 28 e 32 anos	Feminino	Fisioterapia	Entre 24-48 horas	Sim	Transtorno de Ansiedade	Sim	Tratamento ambulatorial.	Sim	Internação em UTI.	Não	Sim	Não	Sim	Muito.	Muito.	Muito.	Muito.	Extremamente.	Moderadamente.	Moderadamente.	Moderadamente.	Moderadamente.	Moderadamente.	Muito.	Um pouco.	Um pouco.	Um pouco.	Muito.	Muito.	Moderadamente.	Moderadamente.	Muito.	Muito.	Muito.	Extremamente.	Não	Não	Não	Não	Não	Não	Sim	Não	Não	Não	Nunca	Nunca	Nunca	Nunca
Entre 43 e 47 anos	Feminino	Enfermagem	Acima de 48 horas	Não	Não tenho histórico de doença psiquiátrica.	Sim	Tratamento ambulatorial.	Sim	Óbito.	Não	Sim	Sim	Sim	Um pouco.	Um pouco.	Um pouco.	Um pouco.	Um pouco.	Um pouco.	Moderadamente.	Moderadamente.	Moderadamente.	Muito.	Moderadamente.	Um pouco.	Nem um pouco.	Um pouco.	Muito.	Um pouco.	Um pouco.	Um pouco.	Nem um pouco.	Muito.	Moderadamente.	Nem um pouco.	Não	Sim	Não	Não	Não	Não	Não	Não	Não	Não	Nunca	Semanalmente	Nunca	Nunca
Entre 38 e 42 anos	Feminino	Enfermagem	Entre 24-48 horas	Não	Não tenho histórico de doença psiquiátrica.	Sim	Tratamento ambulatorial.	Sim	Tratamento ambulatorial.	Não	Sim	Não	Sim	Moderadamente.	Muito.	Moderadamente.	Muito.	Um pouco.	Moderadamente.	Nem um pouco.	Um pouco.	Moderadamente.	Muito.	Muito.	Moderadamente.	Um pouco.	Um pouco.	Muito.	Um pouco.	Muito.	Moderadamente.	Extremamente.	Nem um pouco.	Muito.	Um pouco.	Não	Sim	Não	Não	Não	Não	Não	Não	Não	Não	Nunca	Semanalmente	Nunca	Nunca
Entre 28 e 32 anos	Feminino	Enfermagem	Entre 24-48 horas	Não	Não tenho histórico de doença psiquiátrica.	Sim	Tratamento ambulatorial.	Não	Não tive familiar infectado.	Não	Não	Não	Sim	Moderadamente.	Muito.	Muito.	Um pouco.	Um pouco.	Um pouco.	Um pouco.	Moderadamente.	Muito.	Muito.	Um pouco.	Moderadamente.	Nem um pouco.	Nem um pouco.	Um pouco.	Um pouco.	Um pouco.	Um pouco.	Um pouco.	Moderadamente.	Muito.	Muito.	Não	Sim	Não	Não	Não	Não	Não	Não	Não	Não	Nunca	Mensalmente	Nunca	Nunca
Entre 33 e 37 anos	Feminino	Enfermagem	Acima de 48 horas	Não	Não tenho histórico de doença psiquiátrica.	Não	Não fui infectado(a).	Sim	Tratamento ambulatorial.	Não	Sim	Não	Sim	Moderadamente.	Um pouco.	Nem um pouco.	Um pouco.	Um pouco.	Moderadamente.	Um pouco.	Muito.	Um pouco.	Moderadamente.	Muito.	Muito.	Um pouco.	Um pouco.	Moderadamente.	Um pouco.	Muito.	Muito.	Nem um pouco.	Nem um pouco.	Um pouco.	Um pouco.	Não	Sim	Não	Não	Não	Não	Sim	Não	Não	Não	Nunca	Semanalmente	Nunca	Nunca
Entre 58 e 62 anos	Feminino	Enfermagem	Sem exposição direta a pacientes infectados.	Não	Não tenho histórico de doença psiquiátrica.	Não	Não fui infectado(a).	Não	Não tive familiar infectado.	Não	Sim	Não	Não	Um pouco.	Nem um pouco.	Um pouco.	Nem um pouco.	Nem um pouco.	Nem um pouco.	Nem um pouco.	Nem um pouco.	Nem um pouco.	Um pouco.	Um pouco.	Um pouco.	Nem um pouco.	Nem um pouco.	Nem um pouco.	Um pouco.	Um pouco.	Nem um pouco.	Nem um pouco.	Nem um pouco.	Nem um pouco.	Nem um pouco.	Não	Não	Não	Não	Não	Não	Não	Não	Não	Não	Nunca	Nunca	Nunca	Nunca
Entre 33 e 37 anos	Feminino	Enfermagem	Sem exposição direta a pacientes infectados.	Não	Não tenho histórico de doença psiquiátrica.	Sim	Tratamento ambulatorial.	Não	Não tive familiar infectado.	Não	Sim	Não	Sim	Muito.	Muito.	Muito.	Muito.	Um pouco.	Muito.	Nem um pouco.	Nem um pouco.	Muito.	Moderadamente.	Um pouco.	Um pouco.	Nem um pouco.	Moderadamente.	Muito.	Muito.	Muito.	Muito.	Um pouco.	Muito.	Muito.	Um pouco.	Sim	Sim	Não	Não	Não	Não	Não	Não	Não	Não	Semanalmente	Semanalmente	Nunca	Nunca
Entre 43 e 47 anos	Masculino	Enfermagem	Até 24 horas	Não	Não tenho histórico de doença psiquiátrica.	Não	Não fui infectado(a).	Não	Não tive familiar infectado.	Sim	Não	Não	Não	Um pouco.	Muito.	Um pouco.	Muito.	Muito.	Um pouco.	Um pouco.	Nem um pouco.	Um pouco.	Moderadamente.	Um pouco.	Um pouco.	Moderadamente.	Um pouco.	Muito.	Um pouco.	Muito.	Moderadamente.	Muito.	Nem um pouco.	Muito.	Nem um pouco.	Não	Não	Não	Não	Não	Não	Não	Não	Não	Não	Nunca	Nunca	Nunca	Nunca
Entre 33 e 37 anos	Feminino	Enfermagem	Sem exposição direta a pacientes infectados.	Não	Não tenho histórico de doença psiquiátrica.	Sim	Não fui infectado(a).	Não	Não tive familiar infectado.	Sim	Sim	Sim	Sim	Moderadamente.	Extremamente.	Extremamente.	Extremamente.	Extremamente.	Extremamente.	Muito.	Extremamente.	Extremamente.	Muito.	Muito.	Muito.	Um pouco.	Muito.	Extremamente.	Extremamente.	Extremamente.	Extremamente.	Muito.	Muito.	Muito.	Extremamente.	Não	Não	Não	Não	Não	Não	Sim	Não	Não	Não	Nunca	Nunca	Nunca	Nunca
Entre 38 e 42 anos	Masculino	Enfermagem	Acima de 48 horas	Não	Não tenho histórico de doença psiquiátrica.	Sim	Tratamento ambulatorial.	Sim	Tratamento ambulatorial.	Sim	Sim	Não	Não	Um pouco.	Um pouco.	Um pouco.	Um pouco.	Um pouco.	Um pouco.	Nem um pouco.	Nem um pouco.	Um pouco.	Um pouco.	Nem um pouco.	Um pouco.	Nem um pouco.	Nem um pouco.	Um pouco.	Nem um pouco.	Um pouco.	Um pouco.	Nem um pouco.	Um pouco.	Nem um pouco.	Um pouco.	Não	Sim	Não	Não	Não	Não	Não	Não	Sim	Não	Nunca	Mensalmente	Nunca	Nunca
Entre 33 e 37 anos	Feminino	Enfermagem	Entre 24-48 horas	Não	Não tenho histórico de doença psiquiátrica.	Não	Não fui infectado(a).	Sim	Óbito.	Sim	Sim	Não	Sim	Muito.	Um pouco.	Um pouco.	Um pouco.	Um pouco.	Um pouco.	Nem um pouco.	Nem um pouco.	Um pouco.	Muito.	Um pouco.	Um pouco.	Um pouco.	Muito.	Um pouco.	Um pouco.	Nem um pouco.	Um pouco.	Nem um pouco.	Nem um pouco.	Um pouco.	Nem um pouco.	Não	Sim	Não	Não	Não	Não	Não	Não	Não	Não	Nunca	1 ou 2 vezes	Nunca	Nunca
Entre 43 e 47 anos	Masculino	Enfermagem	Entre 24-48 horas	Não	Não tenho histórico de doença psiquiátrica.	Sim	Tratamento ambulatorial.	Sim	Tratamento ambulatorial.	Sim	Sim	Não	Não	Nem um pouco.	Nem um pouco.	Nem um pouco.	Nem um pouco.	Nem um pouco.	Nem um pouco.	Nem um pouco.	Nem um pouco.	Nem um pouco.	Nem um pouco.	Nem um pouco.	Nem um pouco.	Nem um pouco.	Nem um pouco.	Nem um pouco.	Nem um pouco.	Nem um pouco.	Nem um pouco.	Nem um pouco.	Nem um pouco.	Nem um pouco.	Nem um pouco.	Não	Não	Não	Não	Não	Não	Não	Não	Não	Não	Nunca	Nunca	Nunca	Nunca
Entre 38 e 42 anos	Feminino	Enfermagem	Acima de 48 horas	Não	Não tenho histórico de doença psiquiátrica.	Sim	Tratamento ambulatorial.	Sim	Internação hospitalar.	Não	Sim	Sim	Sim	Um pouco.	Nem um pouco.	Um pouco.	Muito.	Moderadamente.	Moderadamente.	Muito.	Moderadamente.	Moderadamente.	Muito.	Um pouco.	Um pouco.	Nem um pouco.	Moderadamente.	Um pouco.	Muito.	Um pouco.	Extremamente.	Um pouco.	Moderadamente.	Um pouco.	Moderadamente.	Sim	Sim	Não	Não	Não	Não	Não	Não	Não	Não	Nunca	1 ou 2 vezes	Nunca	Nunca
Entre 28 e 32 anos	Feminino	Enfermagem	Entre 24-48 horas	Não	Não tenho histórico de doença psiquiátrica.	Sim	Tratamento ambulatorial.	Sim	Tratamento ambulatorial.	Não	Sim	Sim	Sim	Moderadamente.	Moderadamente.	Um pouco.	Moderadamente.	Moderadamente.	Muito.	Moderadamente.	Moderadamente.	Um pouco.	Um pouco.	Um pouco.	Um pouco.	Um pouco.	Um pouco.	Extremamente.	Muito.	Moderadamente.	Moderadamente.	Um pouco.	Um pouco.	Moderadamente.	Um pouco.	Não	Sim	Não	Não	Não	Não	Não	Não	Não	Não	Nunca	Semanalmente	Nunca	Nunca
Entre 38 e 42 anos	Masculino	Enfermagem	Entre 24-48 horas	Não	Não tenho histórico de doença psiquiátrica.	Não	Não fui infectado(a).	Não	Não tive familiar infectado.	Sim	Não	Não	Sim	Moderadamente.	Um pouco.	Moderadamente.	Um pouco.	Moderadamente.	Moderadamente.	Moderadamente.	Um pouco.	Um pouco.	Moderadamente.	Moderadamente.	Moderadamente.	Moderadamente.	Moderadamente.	Um pouco.	Um pouco.	Um pouco.	Um pouco.	Um pouco.	Nem um pouco.	Nem um pouco.	Um pouco.	Sim	Sim	Não	Não	Não	Não	Não	Não	Não	Não	Nunca	Mensalmente	Nunca	Nunca
Entre 38 e 42 anos	Feminino	Enfermagem	Acima de 48 horas	Não	Não tenho histórico de doença psiquiátrica.	Não	Não fui infectado(a).	Sim	Tratamento ambulatorial.	Não	Não	Sim	Não	Um pouco.	Nem um pouco.	Nem um pouco.	Nem um pouco.	Um pouco.	Moderadamente.	Muito.	Um pouco.	Nem um pouco.	Nem um pouco.	Um pouco.	Um pouco.	Um pouco.	Um pouco.	Nem um pouco.	Nem um pouco.	Um pouco.	Nem um pouco.	Nem um pouco.	Nem um pouco.	Um pouco.	Nem um pouco.	Sim	Sim	Sim	Não	Não	Não	Não	Não	Não	Não	Nunca	1 ou 2 vezes	Nunca	Nunca
Entre 43 e 47 anos	Feminino	Enfermagem	Acima de 48 horas	Não	Não tenho histórico de doença psiquiátrica.	Sim	Tratamento ambulatorial.	Não	Não tive familiar infectado.	Sim	Sim	Não	Sim	Moderadamente.	Nem um pouco.	Moderadamente.	Um pouco.	Um pouco.	Moderadamente.	Um pouco.	Nem um pouco.	Muito.	Moderadamente.	Muito.	Um pouco.	Muito.	Nem um pouco.	Um pouco.	Um pouco.	Moderadamente.	Moderadamente.	Um pouco.	Um pouco.	Moderadamente.	Um pouco.	Não	Sim	Não	Não	Não	Não	Não	Não	Não	Não	Nunca	1 ou 2 vezes	Nunca	Nunca
Entre 38 e 42 anos	Feminino	Enfermagem	Até 24 horas	Não	Não tenho histórico de doença psiquiátrica.	Sim	Tratamento ambulatorial.	Não	Não tive familiar infectado.	Sim	Sim	Não	Sim	Moderadamente.	Moderadamente.	Moderadamente.	Moderadamente.	Moderadamente.	Moderadamente.	Moderadamente.	Moderadamente.	Moderadamente.	Moderadamente.	Moderadamente.	Moderadamente.	Moderadamente.	Moderadamente.	Moderadamente.	Muito.	Muito.	Muito.	Moderadamente.	Moderadamente.	Moderadamente.	Moderadamente.	Não	Não	Não	Não	Não	Não	Não	Não	Não	Não	Nunca	Nunca	Nunca	Nunca
Entre 43 e 47 anos	Masculino	Enfermagem	Entre 24-48 horas	Não	Não tenho histórico de doença psiquiátrica.	Não	Não fui infectado(a).	Sim	Internação em UTI.	Não	Sim	Sim	Sim	Um pouco.	Um pouco.	Muito.	Muito.	Muito.	Muito.	Muito.	Moderadamente.	Muito.	Muito.	Muito.	Moderadamente.	Um pouco.	Moderadamente.	Um pouco.	Um pouco.	Moderadamente.	Moderadamente.	Nem um pouco.	Um pouco.	Muito.	Um pouco.	Não	Não	Não	Não	Não	Não	Não	Não	Não	Não	Nunca	Nunca	Nunca	Nunca
Entre 33 e 37 anos	Feminino	Enfermagem	Entre 24-48 horas	Não	Não tenho histórico de doença psiquiátrica.	Não	Não fui infectado(a).	Sim	Internação hospitalar.	Sim	Sim	Não	Sim	Muito.	Muito.	Extremamente.	Extremamente.	Muito.	Extremamente.	Muito.	Nem um pouco.	Extremamente.	Extremamente.	Nem um pouco.	Moderadamente.	Moderadamente.	Extremamente.	Extremamente.	Extremamente.	Muito.	Muito.	Extremamente.	Nem um pouco.	Extremamente.	Nem um pouco.	Sim	Sim	Não	Não	Não	Não	Não	Não	Não	Não	Diariamente ou quase todo dia	Diariamente ou quase todo dia	Nunca	Nunca
Entre 38 e 42 anos	Masculino	Enfermagem	Acima de 48 horas	Não	Não tenho histórico de doença psiquiátrica.	Não	Não fui infectado(a).	Não	Não tive familiar infectado.	Sim	Não	Não	Sim	Moderadamente.	Moderadamente.	Muito.	Moderadamente.	Moderadamente.	Moderadamente.	Moderadamente.	Muito.	Moderadamente.	Muito.	Muito.	Moderadamente.	Um pouco.	Moderadamente.	Moderadamente.	Moderadamente.	Muito.	Um pouco.	Um pouco.	Muito.	Muito.	Um pouco.	Não	Sim	Não	Não	Não	Não	Não	Não	Não	Não	1 ou 2 vezes	Semanalmente	Nunca	Nunca
Entre 48 e 52 anos	Feminino	Enfermagem	Até 24 horas	Não	Não tenho histórico de doença psiquiátrica.	Não	Não fui infectado(a).	Sim	Tratamento ambulatorial.	Sim	Sim	Sim	Sim	Muito.	Muito.	Extremamente.	Um pouco.	Um pouco.	Extremamente.	Extremamente.	Um pouco.	Extremamente.	Extremamente.	Muito.	Muito.	Extremamente.	Extremamente.	Extremamente.	Extremamente.	Extremamente.	Extremamente.	Extremamente.	Muito.	Muito.	Nem um pouco.	Sim	Não	Não	Não	Não	Não	Não	Não	Não	Não	Diariamente ou quase todo dia	Nunca	Nunca	Nunca
Entre 33 e 37 anos	Masculino	Enfermagem	Acima de 48 horas	Não	Não tenho histórico de doença psiquiátrica.	Sim	Tratamento ambulatorial.	Sim	Internação hospitalar.	Não	Não	Sim	Sim	Moderadamente.	Um pouco.	Um pouco.	Um pouco.	Um pouco.	Um pouco.	Um pouco.	Um pouco.	Um pouco.	Um pouco.	Um pouco.	Um pouco.	Um pouco.	Um pouco.	Um pouco.	Um pouco.	Um pouco.	Um pouco.	Um pouco.	Um pouco.	Um pouco.	Um pouco.	Não	Sim	Não	Não	Não	Não	Não	Não	Não	Não	Nunca	Mensalmente	Nunca	Nunca
Entre 38 e 42 anos	Feminino	Enfermagem	Entre 24-48 horas	Não	Não tenho histórico de doença psiquiátrica.	Não	Não fui infectado(a).	Não	Não tive familiar infectado.	Não	Não	Não	Não	Nem um pouco.	Nem um pouco.	Um pouco.	Um pouco.	Um pouco.	Um pouco.	Um pouco.	Um pouco.	Um pouco.	Um pouco.	Um pouco.	Um pouco.	Nem um pouco.	Um pouco.	Um pouco.	Um pouco.	Um pouco.	Nem um pouco.	Nem um pouco.	Um pouco.	Nem um pouco.	Um pouco.	Não	Não	Não	Não	Não	Não	Não	Não	Não	Não	Nunca	1 ou 2 vezes	Nunca	Nunca
Entre 33 e 37 anos	Feminino	Enfermagem	Até 24 horas	Não	Não tenho histórico de doença psiquiátrica.	Sim	Tratamento ambulatorial.	Não	Não tive familiar infectado.	Sim	Sim	Não	Sim	Um pouco.	Nem um pouco.	Um pouco.	Um pouco.	Um pouco.	Um pouco.	Nem um pouco.	Nem um pouco.	Nem um pouco.	Nem um pouco.	Um pouco.	Nem um pouco.	Nem um pouco.	Nem um pouco.	Muito.	Muito.	Um pouco.	Um pouco.	Moderadamente.	Nem um pouco.	Moderadamente.	Muito.	Não	Não	Não	Não	Não	Não	Não	Não	Não	Não	Nunca	Nunca	Nunca	Nunca
Entre 43 e 47 anos	Feminino	Enfermagem	Entre 24-48 horas	Não	Não tenho histórico de doença psiquiátrica.	Não	Não fui infectado(a).	Não	Não tive familiar infectado.	Não	Não	Não	Não	Moderadamente.	Moderadamente.	Moderadamente.	Nem um pouco.	Um pouco.	Um pouco.	Um pouco.	Nem um pouco.	Um pouco.	Nem um pouco.	Um pouco.	Um pouco.	Um pouco.	Um pouco.	Nem um pouco.	Nem um pouco.	Um pouco.	Um pouco.	Nem um pouco.	Um pouco.	Muito.	Um pouco.	Não	Não	Não	Não	Não	Não	Não	Não	Não	Não	Nunca	Nunca	Nunca	Nunca
Entre 43 e 47 anos	Masculino	Enfermagem	Até 24 horas	Não	Não tenho histórico de doença psiquiátrica.	Não	Não fui infectado(a).	Não	Não tive familiar infectado.	Sim	Sim	Sim	Sim	Muito.	Muito.	Extremamente.	Muito.	Muito.	Muito.	Muito.	Um pouco.	Muito.	Muito.	Muito.	Um pouco.	Muito.	Muito.	Extremamente.	Muito.	Muito.	Muito.	Muito.	Muito.	Muito.	Moderadamente.	Sim	Sim	Não	Não	Não	Não	Não	Não	Não	Não	Nunca	Semanalmente	Nunca	Nunca
Entre 18 e 22 anos	Masculino	Enfermagem	Acima de 48 horas	Não	Não tenho histórico de doença psiquiátrica.	Não	Não fui infectado(a).	Não	Não tive familiar infectado.	Sim	Sim	Não	Não	Um pouco.	Um pouco.	Um pouco.	Nem um pouco.	Um pouco.	Nem um pouco.	Nem um pouco.	Nem um pouco.	Nem um pouco.	Nem um pouco.	Moderadamente.	Nem um pouco.	Nem um pouco.	Nem um pouco.	Nem um pouco.	Nem um pouco.	Um pouco.	Nem um pouco.	Nem um pouco.	Nem um pouco.	Um pouco.	Nem um pouco.	Não	Não	Não	Não	Não	Não	Não	Não	Não	Não	Nunca	Nunca	Nunca	Nunca
Entre 28 e 32 anos	Masculino	Não sou profissional da saúde	Até 24 horas	Não	Não tenho histórico de doença psiquiátrica.	Sim	Tratamento ambulatorial.	Sim	Tratamento ambulatorial.	Não	Não	Não	Sim	Um pouco.	Moderadamente.	Um pouco.	Um pouco.	Moderadamente.	Um pouco.	Um pouco.	Muito.	Um pouco.	Um pouco.	Um pouco.	Um pouco.	Um pouco.	Moderadamente.	Um pouco.	Um pouco.	Muito.	Um pouco.	Um pouco.	Nem um pouco.	Um pouco.	Um pouco.	Não	Sim	Não	Não	Não	Não	Não	Não	Não	Não	1 ou 2 vezes	Semanalmente	Nunca	Nunca
Entre 38 e 42 anos	Feminino	Enfermagem	Até 24 horas	Não	Não tenho histórico de doença psiquiátrica.	Sim	Tratamento ambulatorial.	Não	Não tive familiar infectado.	Sim	Não	Não	Sim	Um pouco.	Um pouco.	Muito.	Nem um pouco.	Muito.	Um pouco.	Um pouco.	Um pouco.	Um pouco.	Nem um pouco.	Muito.	Um pouco.	Muito.	Um pouco.	Um pouco.	Um pouco.	Muito.	Nem um pouco.	Nem um pouco.	Nem um pouco.	Nem um pouco.	Um pouco.	Não	Sim	Não	Não	Não	Não	Não	Não	Não	Não	Nunca	Mensalmente	Nunca	Nunca
Entre 38 e 42 anos	Feminino	Enfermagem	Entre 24-48 horas	Não	Não tenho histórico de doença psiquiátrica.	Sim	Tratamento ambulatorial.	Não	Não tive familiar infectado.	Não	Sim	Não	Sim	Um pouco.	Nem um pouco.	Um pouco.	Um pouco.	Um pouco.	Um pouco.	Nem um pouco.	Um pouco.	Nem um pouco.	Nem um pouco.	Nem um pouco.	Um pouco.	Nem um pouco.	Nem um pouco.	Nem um pouco.	Nem um pouco.	Um pouco.	Nem um pouco.	Nem um pouco.	Nem um pouco.	Nem um pouco.	Nem um pouco.	Sim	Sim	Não	Não	Não	Não	Não	Não	Não	Não	1 ou 2 vezes	Mensalmente	Nunca	Nunca
Entre 33 e 37 anos	Feminino	Enfermagem	Até 24 horas	Não	Não tenho histórico de doença psiquiátrica.	Sim	Tratamento ambulatorial.	Sim	Tratamento ambulatorial.	Sim	Sim	Não	Sim	Um pouco.	Um pouco.	Um pouco.	Um pouco.	Um pouco.	Um pouco.	Um pouco.	Um pouco.	Um pouco.	Um pouco.	Um pouco.	Um pouco.	Nem um pouco.	Nem um pouco.	Um pouco.	Um pouco.	Muito.	Um pouco.	Um pouco.	Um pouco.	Um pouco.	Um pouco.	Não	Não	Não	Não	Não	Não	Não	Não	Não	Não	Nunca	Nunca	Nunca	Nunca
Entre 33 e 37 anos	Masculino	Enfermagem	Acima de 48 horas	Não	Não tenho histórico de doença psiquiátrica.	Não	Não fui infectado(a).	Não	Não tive familiar infectado.	Sim	Sim	Sim	Não	Nem um pouco.	Nem um pouco.	Um pouco.	Moderadamente.	Moderadamente.	Um pouco.	Nem um pouco.	Um pouco.	Um pouco.	Moderadamente.	Moderadamente.	Moderadamente.	Moderadamente.	Moderadamente.	Nem um pouco.	Um pouco.	Moderadamente.	Moderadamente.	Nem um pouco.	Moderadamente.	Moderadamente.	Um pouco.	Sim	Sim	Sim	Sim	Não	Não	Não	Não	Não	Não	Nunca	Mensalmente	Nunca	Nunca
Entre 38 e 42 anos	Feminino	Enfermagem	Acima de 48 horas	Não	Não tenho histórico de doença psiquiátrica.	Não	Não fui infectado(a).	Sim	Tratamento ambulatorial.	Não	Não	Não	Sim	Um pouco.	Um pouco.	Um pouco.	Nem um pouco.	Nem um pouco.	Um pouco.	Um pouco.	Um pouco.	Um pouco.	Nem um pouco.	Um pouco.	Um pouco.	Um pouco.	Nem um pouco.	Moderadamente.	Um pouco.	Um pouco.	Moderadamente.	Moderadamente.	Nem um pouco.	Um pouco.	Nem um pouco.	Sim	Sim	Não	Não	Não	Não	Não	Não	Não	Não	1 ou 2 vezes	Mensalmente	Nunca	Nunca
Entre 48 e 52 anos	Feminino	Psicologia	Acima de 48 horas	Não	Não tenho histórico de doença psiquiátrica.	Sim	Tratamento ambulatorial.	Sim	Tratamento ambulatorial.	Sim	Sim	Não	Não	Moderadamente.	Nem um pouco.	Moderadamente.	Nem um pouco.	Nem um pouco.	Nem um pouco.	Nem um pouco.	Nem um pouco.	Moderadamente.	Nem um pouco.	Nem um pouco.	Um pouco.	Nem um pouco.	Nem um pouco.	Nem um pouco.	Nem um pouco.	Nem um pouco.	Nem um pouco.	Nem um pouco.	Nem um pouco.	Nem um pouco.	Nem um pouco.	Não	Não	Não	Não	Não	Não	Não	Não	Não	Não	Nunca	Nunca	Nunca	Nunca
Entre 33 e 37 anos	Feminino	Enfermagem	Entre 24-48 horas	Não	Não tenho histórico de doença psiquiátrica.	Sim	Tratamento ambulatorial.	Não	Não tive familiar infectado.	Sim	Não	Não	Sim	Moderadamente.	Muito.	Moderadamente.	Moderadamente.	Moderadamente.	Muito.	Moderadamente.	Moderadamente.	Moderadamente.	Moderadamente.	Moderadamente.	Moderadamente.	Moderadamente.	Um pouco.	Muito.	Um pouco.	Um pouco.	Moderadamente.	Moderadamente.	Um pouco.	Um pouco.	Moderadamente.	Não	Sim	Sim	Não	Não	Não	Não	Não	Não	Não	Nunca	Nunca	Nunca	Nunca
Entre 33 e 37 anos	Masculino	Enfermagem	Entre 24-48 horas	Não	Não tenho histórico de doença psiquiátrica.	Não	Não fui infectado(a).	Não	Não tive familiar infectado.	Não	Não	Sim	Sim	Um pouco.	Nem um pouco.	Um pouco.	Nem um pouco.	Nem um pouco.	Nem um pouco.	Nem um pouco.	Nem um pouco.	Nem um pouco.	Nem um pouco.	Nem um pouco.	Nem um pouco.	Nem um pouco.	Nem um pouco.	Nem um pouco.	Nem um pouco.	Nem um pouco.	Nem um pouco.	Nem um pouco.	Nem um pouco.	Nem um pouco.	Nem um pouco.	Sim	Não	Sim	Não	Não	Não	Não	Não	Não	Não	Nunca	Nunca	Nunca	Nunca
Entre 28 e 32 anos	Masculino	Enfermagem	Até 24 horas	Não	Não tenho histórico de doença psiquiátrica.	Não	Não fui infectado(a).	Não	Não tive familiar infectado.	Não	Sim	Não	Não	Moderadamente.	Moderadamente.	Moderadamente.	Moderadamente.	Moderadamente.	Moderadamente.	Moderadamente.	Moderadamente.	Moderadamente.	Moderadamente.	Moderadamente.	Moderadamente.	Moderadamente.	Moderadamente.	Moderadamente.	Moderadamente.	Moderadamente.	Moderadamente.	Moderadamente.	Moderadamente.	Moderadamente.	Moderadamente.	Não	Sim	Não	Não	Não	Não	Não	Não	Não	Não	Nunca	Mensalmente	Nunca	Nunca
Entre 38 e 42 anos	Feminino	Enfermagem	Até 24 horas	Sim	Transtorno de Ansiedade	Não	Tratamento ambulatorial.	Não	Tratamento ambulatorial.	Não	Não	Não	Sim	Muito.	Muito.	Muito.	Nem um pouco.	Moderadamente.	Muito.	Muito.	Um pouco.	Muito.	Muito.	Muito.	Muito.	Muito.	Muito.	Muito.	Moderadamente.	Moderadamente.	Um pouco.	Muito.	Um pouco.	Um pouco.	Um pouco.	Não	Não	Não	Não	Não	Não	Sim	Não	Não	Não	Nunca	Nunca	Nunca	Nunca
Entre 38 e 42 anos	Masculino	Enfermagem	Acima de 48 horas	Não	Não tenho histórico de doença psiquiátrica.	Sim	Tratamento ambulatorial.	Sim	Internação hospitalar.	Não	Sim	Sim	Sim	Moderadamente.	Nem um pouco.	Moderadamente.	Um pouco.	Um pouco.	Um pouco.	Moderadamente.	Moderadamente.	Moderadamente.	Moderadamente.	Moderadamente.	Moderadamente.	Moderadamente.	Moderadamente.	Moderadamente.	Moderadamente.	Moderadamente.	Moderadamente.	Moderadamente.	Moderadamente.	Moderadamente.	Moderadamente.	Não	Não	Não	Não	Não	Não	Não	Não	Não	Não	Nunca	Nunca	Nunca	Nunca
Entre 53 e 57 anos	Feminino	Enfermagem	Entre 24-48 horas	Não	Não tenho histórico de doença psiquiátrica.	Não	Não fui infectado(a).	Não	Não tive familiar infectado.	Não	Não	Não	Sim	Um pouco.	Nem um pouco.	Moderadamente.	Um pouco.	Um pouco.	Nem um pouco.	Moderadamente.	Moderadamente.	Nem um pouco.	Um pouco.	Um pouco.	Moderadamente.	Moderadamente.	Nem um pouco.	Nem um pouco.	Nem um pouco.	Muito.	Um pouco.	Nem um pouco.	Nem um pouco.	Um pouco.	Um pouco.	Sim	Não	Não	Não	Não	Não	Não	Não	Não	Não	Diariamente ou quase todo dia	Nunca	Nunca	Nunca
Entre 43 e 47 anos	Feminino	Enfermagem	Entre 24-48 horas	Não	Não tenho histórico de doença psiquiátrica.	Não	Não fui infectado(a).	Sim	Óbito.	Não	Não	Sim	Sim	Um pouco.	Um pouco.	Um pouco.	Um pouco.	Um pouco.	Um pouco.	Um pouco.	Um pouco.	Um pouco.	Um pouco.	Um pouco.	Um pouco.	Um pouco.	Um pouco.	Um pouco.	Um pouco.	Um pouco.	Um pouco.	Um pouco.	Um pouco.	Um pouco.	Um pouco.	Não	Sim	Não	Não	Não	Não	Não	Não	Não	Não	Nunca	1 ou 2 vezes	Nunca	Nunca
Entre 33 e 37 anos	Feminino	Medicina	Acima de 48 horas	Sim	Transtorno de Humor	Não	Não fui infectado(a).	Sim	Tratamento ambulatorial.	Não	Sim	Não	Sim	Um pouco.	Nem um pouco.	Nem um pouco.	Moderadamente.	Um pouco.	Nem um pouco.	Um pouco.	Nem um pouco.	Um pouco.	Um pouco.	Muito.	Moderadamente.	Muito.	Um pouco.	Nem um pouco.	Moderadamente.	Moderadamente.	Muito.	Nem um pouco.	Um pouco.	Moderadamente.	Muito.	Sim	Sim	Sim	Não	Sim	Sim	Sim	Não	Sim	Não	Semanalmente	Semanalmente	Nunca	Nunca
Entre 43 e 47 anos	Feminino	Medicina	Entre 24-48 horas	Não	Não tenho histórico de doença psiquiátrica.	Sim	Tratamento ambulatorial.	Não	Não tive familiar infectado.	Não	Não	Não	Sim	Nem um pouco.	Um pouco.	Nem um pouco.	Um pouco.	Um pouco.	Nem um pouco.	Nem um pouco.	Nem um pouco.	Nem um pouco.	Um pouco.	Nem um pouco.	Nem um pouco.	Nem um pouco.	Nem um pouco.	Nem um pouco.	Um pouco.	Nem um pouco.	Um pouco.	Nem um pouco.	Nem um pouco.	Um pouco.	Nem um pouco.	Não	Sim	Não	Não	Não	Não	Não	Não	Não	Não	Nunca	Mensalmente	Nunca	Nunca
Entre 28 e 32 anos	Masculino	Medicina	Até 24 horas	Sim	Transtorno de Ansiedade	Não	Não fui infectado(a).	Não	Não tive familiar infectado.	Sim	Não	Não	Sim	Um pouco.	Moderadamente.	Moderadamente.	Muito.	Nem um pouco.	Muito.	Muito.	Muito.	Muito.	Muito.	Moderadamente.	Um pouco.	Moderadamente.	Um pouco.	Muito.	Muito.	Moderadamente.	Moderadamente.	Nem um pouco.	Nem um pouco.	Muito.	Nem um pouco.	Não	Sim	Não	Não	Não	Não	Sim	Não	Não	Não	Nunca	Semanalmente	1 ou 2 vezes	Nunca
Entre 28 e 32 anos	Masculino	Não sou profissional da saúde	Sem exposição direta a pacientes infectados.	Não	Não tenho histórico de doença psiquiátrica.	Sim	Tratamento ambulatorial.	Sim	Tratamento ambulatorial.	Sim	Sim	Não	Não	Nem um pouco.	Nem um pouco.	Um pouco.	Nem um pouco.	Nem um pouco.	Nem um pouco.	Um pouco.	Um pouco.	Nem um pouco.	Nem um pouco.	Muito.	Um pouco.	Nem um pouco.	Nem um pouco.	Nem um pouco.	Nem um pouco.	Nem um pouco.	Nem um pouco.	Nem um pouco.	Nem um pouco.	Nem um pouco.	Nem um pouco.	Não	Não	Não	Não	Não	Não	Não	Não	Não	Não	Nunca	Nunca	Nunca	Nunca
Entre 43 e 47 anos	Feminino	Não sou profissional da saúde	Até 24 horas	Não	Não tenho histórico de doença psiquiátrica.	Sim	Tratamento ambulatorial.	Não	Não tive familiar infectado.	Não	Sim	Não	Não	Moderadamente.	Extremamente.	Moderadamente.	Nem um pouco.	Um pouco.	Um pouco.	Nem um pouco.	Um pouco.	Um pouco.	Nem um pouco.	Um pouco.	Um pouco.	Nem um pouco.	Nem um pouco.	Extremamente.	Um pouco.	Um pouco.	Moderadamente.	Muito.	Nem um pouco.	Um pouco.	Um pouco.	Não	Não	Não	Não	Não	Não	Sim	Não	Não	Não	Nunca	Nunca	Nunca	Nunca
Entre 43 e 47 anos	Masculino	Não sou profissional da saúde	Acima de 48 horas	Não	Não tenho histórico de doença psiquiátrica.	Não	Não fui infectado(a).	Não	Não tive familiar infectado.	Sim	Sim	Não	Sim	Muito.	Nem um pouco.	Um pouco.	Um pouco.	Um pouco.	Um pouco.	Moderadamente.	Um pouco.	Um pouco.	Nem um pouco.	Um pouco.	Um pouco.	Um pouco.	Um pouco.	Muito.	Um pouco.	Muito.	Um pouco.	Nem um pouco.	Nem um pouco.	Moderadamente.	Muito.	Não	Não	Não	Não	Não	Não	Não	Não	Não	Não	Nunca	Mensalmente	Nunca	Nunca
Entre 33 e 37 anos	Feminino	Enfermagem	Entre 24-48 horas	Não	Não tenho histórico de doença psiquiátrica.	Sim	Tratamento ambulatorial.	Não	Não tive familiar infectado.	Sim	Sim	Sim	Não	Moderadamente.	Um pouco.	Um pouco.	Um pouco.	Um pouco.	Um pouco.	Um pouco.	Nem um pouco.	Um pouco.	Um pouco.	Muito.	Um pouco.	Um pouco.	Um pouco.	Muito.	Muito.	Moderadamente.	Um pouco.	Um pouco.	Nem um pouco.	Um pouco.	Muito.	Não	Sim	Não	Não	Não	Não	Não	Não	Não	Não	Nunca	1 ou 2 vezes	Nunca	Nunca
Entre 48 e 52 anos	Feminino	Enfermagem	Até 24 horas	Não	Não tenho histórico de doença psiquiátrica.	Sim	Tratamento ambulatorial.	Sim	Tratamento ambulatorial.	Não	Não	Não	Não	Um pouco.	Nem um pouco.	Moderadamente.	Um pouco.	Um pouco.	Nem um pouco.	Um pouco.	Um pouco.	Um pouco.	Um pouco.	Um pouco.	Um pouco.	Um pouco.	Um pouco.	Nem um pouco.	Um pouco.	Um pouco.	Um pouco.	Um pouco.	Nem um pouco.	Um pouco.	Um pouco.	Não	Sim	Não	Não	Não	Não	Não	Não	Não	Não	Nunca	1 ou 2 vezes	Nunca	Nunca
Entre 43 e 47 anos	Feminino	Enfermagem	Acima de 48 horas	Não	Não tenho histórico de doença psiquiátrica.	Não	Não fui infectado(a).	Não	Não tive familiar infectado.	Sim	Sim	Sim	Não	Um pouco.	Nem um pouco.	Um pouco.	Nem um pouco.	Muito.	Nem um pouco.	Um pouco.	Um pouco.	Moderadamente.	Um pouco.	Muito.	Moderadamente.	Nem um pouco.	Nem um pouco.	Nem um pouco.	Nem um pouco.	Muito.	Nem um pouco.	Nem um pouco.	Nem um pouco.	Um pouco.	Moderadamente.	Não	Não	Não	Não	Não	Não	Não	Não	Não	Não	Nunca	Nunca	Nunca	Nunca
Entre 38 e 42 anos	Feminino	Enfermagem	Entre 24-48 horas	Não	Não tenho histórico de doença psiquiátrica.	Sim	Tratamento ambulatorial.	Não	Não tive familiar infectado.	Não	Sim	Não	Sim	Nem um pouco.	Nem um pouco.	Um pouco.	Nem um pouco.	Nem um pouco.	Um pouco.	Um pouco.	Nem um pouco.	Nem um pouco.	Nem um pouco.	Um pouco.	Um pouco.	Um pouco.	Nem um pouco.	Nem um pouco.	Nem um pouco.	Nem um pouco.	Nem um pouco.	Nem um pouco.	Nem um pouco.	Moderadamente.	Um pouco.	Não	Não	Não	Não	Não	Não	Não	Não	Não	Não	Nunca	Nunca	Nunca	Nunca
Entre 43 e 47 anos	Feminino	Enfermagem	Entre 24-48 horas	Não	Não tenho histórico de doença psiquiátrica.	Sim	Tratamento ambulatorial.	Sim	Tratamento ambulatorial.	Não	Não	Não	Sim	Um pouco.	Nem um pouco.	Um pouco.	Um pouco.	Nem um pouco.	Um pouco.	Um pouco.	Nem um pouco.	Nem um pouco.	Nem um pouco.	Muito.	Nem um pouco.	Um pouco.	Nem um pouco.	Nem um pouco.	Nem um pouco.	Muito.	Nem um pouco.	Nem um pouco.	Nem um pouco.	Um pouco.	Um pouco.	Não	Não	Não	Não	Não	Não	Não	Não	Não	Não	Nunca	Nunca	Nunca	Nunca
Entre 38 e 42 anos	Feminino	Enfermagem	Entre 24-48 horas	Sim	Transtorno de Ansiedade	Sim	Tratamento ambulatorial.	Não	Não tive familiar infectado.	Sim	Sim	Sim	Sim	Muito.	Moderadamente.	Muito.	Muito.	Muito.	Muito.	Moderadamente.	Nem um pouco.	Muito.	Muito.	Muito.	Um pouco.	Muito.	Muito.	Muito.	Muito.	Muito.	Muito.	Um pouco.	Nem um pouco.	Muito.	Muito.	Sim	Sim	Não	Não	Não	Não	Sim	Não	Sim	Não	Nunca	Semanalmente	Nunca	Nunca
Entre 43 e 47 anos	Feminino	Enfermagem	Entre 24-48 horas	Não	Não tenho histórico de doença psiquiátrica.	Sim	Tratamento ambulatorial.	Não	Não tive familiar infectado.	Não	Sim	Não	Sim	Extremamente.	Moderadamente.	Moderadamente.	Um pouco.	Muito.	Muito.	Moderadamente.	Extremamente.	Muito.	Muito.	Muito.	Muito.	Extremamente.	Muito.	Muito.	Muito.	Muito.	Nem um pouco.	Muito.	Nem um pouco.	Muito.	Muito.	Não	Não	Não	Não	Não	Não	Não	Não	Não	Não	Nunca	Nunca	Nunca	Nunca
Entre 28 e 32 anos	Masculino	Medicina	Entre 24-48 horas	Não	Não tenho histórico de doença psiquiátrica.	Não	Não fui infectado(a).	Sim	Óbito.	Não	Não	Não	Sim	Moderadamente.	Um pouco.	Muito.	Muito.	Muito.	Moderadamente.	Moderadamente.	Muito.	Um pouco.	Moderadamente.	Moderadamente.	Moderadamente.	Um pouco.	Moderadamente.	Um pouco.	Moderadamente.	Um pouco.	Moderadamente.	Nem um pouco.	Nem um pouco.	Um pouco.	Um pouco.	Sim	Sim	Sim	Não	Não	Não	Não	Não	Não	Não	Nunca	Semanalmente	Nunca	Nunca
Entre 23 e 27 anos	Masculino	Medicina	Acima de 48 horas	Não	Não tenho histórico de doença psiquiátrica.	Sim	Internação hospitalar.	Sim	Tratamento ambulatorial.	Não	Não	Não	Sim	Um pouco.	Nem um pouco.	Um pouco.	Moderadamente.	Moderadamente.	Nem um pouco.	Um pouco.	Um pouco.	Nem um pouco.	Um pouco.	Um pouco.	Um pouco.	Um pouco.	Um pouco.	Nem um pouco.	Um pouco.	Nem um pouco.	Um pouco.	Um pouco.	Nem um pouco.	Um pouco.	Um pouco.	Não	Não	Não	Não	Não	Não	Não	Não	Não	Não	Nunca	Nunca	Nunca	Nunca
Entre 43 e 47 anos	Feminino	Não sou profissional da saúde	Acima de 48 horas	Sim	Outros	Sim	Tratamento ambulatorial.	Não	Não tive familiar infectado.	Não	Não	Não	Não	Muito.	Um pouco.	Muito.	Um pouco.	Muito.	Muito.	Um pouco.	Um pouco.	Muito.	Um pouco.	Um pouco.	Muito.	Muito.	Muito.	Muito.	Muito.	Muito.	Muito.	Um pouco.	Muito.	Um pouco.	Muito.	Sim	Não	Não	Não	Não	Não	Não	Não	Não	Não	Mensalmente	Nunca	Nunca	Nunca
Entre 28 e 32 anos	Masculino	Medicina	Entre 24-48 horas	Não	Não tenho histórico de doença psiquiátrica.	Não	Não fui infectado(a).	Não	Não tive familiar infectado.	Não	Não	Não	Sim	Nem um pouco.	Moderadamente.	Nem um pouco.	Um pouco.	Nem um pouco.	Nem um pouco.	Nem um pouco.	Nem um pouco.	Nem um pouco.	Nem um pouco.	Um pouco.	Nem um pouco.	Nem um pouco.	Nem um pouco.	Moderadamente.	Moderadamente.	Nem um pouco.	Nem um pouco.	Nem um pouco.	Nem um pouco.	Nem um pouco.	Nem um pouco.	Não	Sim	Não	Não	Não	Não	Não	Não	Não	Não	Nunca	1 ou 2 vezes	Nunca	Nunca
Entre 23 e 27 anos	Masculino	Enfermagem	Até 24 horas	Não	Não tenho histórico de doença psiquiátrica.	Não	Não fui infectado(a).	Não	Não tive familiar infectado.	Sim	Sim	Não	Sim	Um pouco.	Um pouco.	Um pouco.	Um pouco.	Um pouco.	Moderadamente.	Um pouco.	Nem um pouco.	Um pouco.	Um pouco.	Moderadamente.	Moderadamente.	Um pouco.	Um pouco.	Um pouco.	Moderadamente.	Moderadamente.	Moderadamente.	Muito.	Um pouco.	Um pouco.	Um pouco.	Não	Não	Não	Não	Não	Não	Sim	Não	Não	Não	Nunca	Nunca	Nunca	Nunca
Entre 38 e 42 anos	Masculino	Enfermagem	Entre 24-48 horas	Não	Não tenho histórico de doença psiquiátrica.	Não	Não fui infectado(a).	Não	Não tive familiar infectado.	Sim	Sim	Não	Não	Nem um pouco.	Nem um pouco.	Nem um pouco.	Um pouco.	Um pouco.	Nem um pouco.	Nem um pouco.	Nem um pouco.	Nem um pouco.	Nem um pouco.	Nem um pouco.	Nem um pouco.	Nem um pouco.	Nem um pouco.	Nem um pouco.	Nem um pouco.	Nem um pouco.	Nem um pouco.	Nem um pouco.	Um pouco.	Nem um pouco.	Nem um pouco.	Não	Sim	Não	Não	Não	Não	Não	Não	Não	Não	Nunca	1 ou 2 vezes	Nunca	Nunca
Entre 53 e 57 anos	Feminino	Serviço Social	Entre 24-48 horas	Não	Outros	Sim	Tratamento ambulatorial.	Sim	Tratamento ambulatorial.	Não	Sim	Não	Não	Nem um pouco.	Nem um pouco.	Nem um pouco.	Nem um pouco.	Nem um pouco.	Nem um pouco.	Nem um pouco.	Nem um pouco.	Nem um pouco.	Nem um pouco.	Nem um pouco.	Nem um pouco.	Nem um pouco.	Nem um pouco.	Nem um pouco.	Nem um pouco.	Um pouco.	Nem um pouco.	Um pouco.	Nem um pouco.	Nem um pouco.	Nem um pouco.	Não	Não	Não	Não	Não	Não	Não	Não	Não	Não	Nunca	1 ou 2 vezes	Nunca	Nunca
Entre 33 e 37 anos	Feminino	Psicologia	Acima de 48 horas	Não	Não tenho histórico de doença psiquiátrica.	Sim	Tratamento ambulatorial.	Não	Não tive familiar infectado.	Sim	Sim	Não	Não	Nem um pouco.	Nem um pouco.	Nem um pouco.	Um pouco.	Um pouco.	Um pouco.	Nem um pouco.	Nem um pouco.	Nem um pouco.	Nem um pouco.	Nem um pouco.	Nem um pouco.	Nem um pouco.	Nem um pouco.	Nem um pouco.	Nem um pouco.	Nem um pouco.	Nem um pouco.	Nem um pouco.	Um pouco.	Nem um pouco.	Nem um pouco.	Não	Sim	Não	Não	Não	Não	Não	Não	Não	Não	Nunca	1 ou 2 vezes	Nunca	Nunca
Entre 28 e 32 anos	Masculino	Não sou profissional da saúde	Até 24 horas	Não	Outros	Não	Não fui infectado(a).	Não	Não tive familiar infectado.	Não	Sim	Não	Não	Um pouco.	Muito.	Nem um pouco.	Nem um pouco.	Nem um pouco.	Nem um pouco.	Nem um pouco.	Nem um pouco.	Nem um pouco.	Nem um pouco.	Nem um pouco.	Nem um pouco.	Nem um pouco.	Nem um pouco.	Nem um pouco.	Nem um pouco.	Nem um pouco.	Nem um pouco.	Nem um pouco.	Nem um pouco.	Nem um pouco.	Nem um pouco.	Não	Sim	Não	Não	Não	Não	Não	Não	Não	Não	Nunca	Mensalmente	Nunca	Nunca
Entre 33 e 37 anos	Feminino	Enfermagem	Acima de 48 horas	Não	Não tenho histórico de doença psiquiátrica.	Sim	Tratamento ambulatorial.	Sim	Internação em UTI.	Não	Sim	Não	Sim	Um pouco.	Um pouco.	Nem um pouco.	Moderadamente.	Um pouco.	Um pouco.	Um pouco.	Um pouco.	Nem um pouco.	Um pouco.	Um pouco.	Um pouco.	Um pouco.	Um pouco.	Moderadamente.	Um pouco.	Um pouco.	Moderadamente.	Um pouco.	Um pouco.	Um pouco.	Um pouco.	Não	Sim	Não	Não	Não	Não	Não	Não	Não	Não	Nunca	Nunca	Nunca	Nunca
Entre 48 e 52 anos	Feminino	Enfermagem	Sem exposição direta a pacientes infectados.	Não	Não tenho histórico de doença psiquiátrica.	Não	Não fui infectado(a).	Não	Não tive familiar infectado.	Sim	Sim	Não	Sim	Muito.	Moderadamente.	Moderadamente.	Moderadamente.	Moderadamente.	Um pouco.	Moderadamente.	Moderadamente.	Um pouco.	Nem um pouco.	Um pouco.	Um pouco.	Um pouco.	Um pouco.	Um pouco.	Um pouco.	Um pouco.	Um pouco.	Nem um pouco.	Um pouco.	Um pouco.	Um pouco.	Não	Não	Não	Não	Não	Não	Não	Não	Não	Não	Nunca	Nunca	Nunca	Nunca
Entre 38 e 42 anos	Feminino	Enfermagem	Entre 24-48 horas	Sim	Transtorno de Ansiedade	Sim	Tratamento ambulatorial.	Sim	Tratamento ambulatorial.	Não	Sim	Não	Não	Um pouco.	Nem um pouco.	Um pouco.	Nem um pouco.	Um pouco.	Um pouco.	Moderadamente.	Um pouco.	Um pouco.	Moderadamente.	Um pouco.	Um pouco.	Um pouco.	Um pouco.	Nem um pouco.	Moderadamente.	Um pouco.	Nem um pouco.	Nem um pouco.	Nem um pouco.	Um pouco.	Moderadamente.	Não	Sim	Sim	Não	Não	Não	Não	Não	Não	Não	1 ou 2 vezes	Semanalmente	Nunca	Nunca
Entre 38 e 42 anos	Feminino	Enfermagem	Entre 24-48 horas	Não	Não tenho histórico de doença psiquiátrica.	Sim	Tratamento ambulatorial.	Sim	Tratamento ambulatorial.	Sim	Não	Sim	Não	Muito.	Muito.	Muito.	Moderadamente.	Muito.	Muito.	Moderadamente.	Nem um pouco.	Um pouco.	Um pouco.	Moderadamente.	Muito.	Nem um pouco.	Muito.	Muito.	Muito.	Moderadamente.	Um pouco.	Muito.	Nem um pouco.	Extremamente.	Muito.	Não	Sim	Não	Não	Não	Não	Não	Não	Não	Não	Nunca	Mensalmente	Nunca	Nunca
Entre 28 e 32 anos	Masculino	Enfermagem	Até 24 horas	Não	Não tenho histórico de doença psiquiátrica.	Sim	Internação hospitalar.	Sim	Internação hospitalar.	Sim	Sim	Não	Sim	Moderadamente.	Muito.	Moderadamente.	Moderadamente.	Moderadamente.	Moderadamente.	Moderadamente.	Moderadamente.	Moderadamente.	Moderadamente.	Moderadamente.	Moderadamente.	Moderadamente.	Moderadamente.	Moderadamente.	Moderadamente.	Moderadamente.	Moderadamente.	Moderadamente.	Moderadamente.	Moderadamente.	Moderadamente.	Sim	Sim	Não	Não	Não	Não	Não	Não	Não	Não	Diariamente ou quase todo dia	1 ou 2 vezes	Nunca	Nunca
Entre 33 e 37 anos	Feminino	Enfermagem	Entre 24-48 horas	Não	Não tenho histórico de doença psiquiátrica.	Sim	Tratamento ambulatorial.	Sim	Óbito.	Não	Sim	Não	Sim	Muito.	Nem um pouco.	Muito.	Um pouco.	Um pouco.	Muito.	Muito.	Um pouco.	Um pouco.	Um pouco.	Um pouco.	Um pouco.	Um pouco.	Um pouco.	Nem um pouco.	Nem um pouco.	Um pouco.	Um pouco.	Um pouco.	Um pouco.	Um pouco.	Um pouco.	Sim	Sim	Não	Não	Não	Não	Não	Não	Não	Não	Diariamente ou quase todo dia	Semanalmente	Nunca	Nunca
Entre 38 e 42 anos	Feminino	Enfermagem	Entre 24-48 horas	Não	Não tenho histórico de doença psiquiátrica.	Sim	Tratamento ambulatorial.	Não	Não tive familiar infectado.	Não	Não	Não	Não	Um pouco.	Um pouco.	Um pouco.	Nem um pouco.	Nem um pouco.	Nem um pouco.	Um pouco.	Um pouco.	Um pouco.	Nem um pouco.	Um pouco.	Um pouco.	Nem um pouco.	Nem um pouco.	Nem um pouco.	Nem um pouco.	Um pouco.	Nem um pouco.	Nem um pouco.	Nem um pouco.	Um pouco.	Um pouco.	Não	Não	Não	Não	Não	Não	Não	Não	Não	Não	Nunca	1 ou 2 vezes	Nunca	Nunca
Entre 48 e 52 anos	Masculino	Enfermagem	Entre 24-48 horas	Não	Não tenho histórico de doença psiquiátrica.	Não	Não fui infectado(a).	Não	Não tive familiar infectado.	Não	Sim	Não	Não	Nem um pouco.	Nem um pouco.	Nem um pouco.	Nem um pouco.	Nem um pouco.	Nem um pouco.	Nem um pouco.	Nem um pouco.	Nem um pouco.	Nem um pouco.	Nem um pouco.	Nem um pouco.	Nem um pouco.	Nem um pouco.	Nem um pouco.	Nem um pouco.	Nem um pouco.	Nem um pouco.	Nem um pouco.	Nem um pouco.	Nem um pouco.	Nem um pouco.	Sim	Sim	Não	Não	Não	Não	Não	Não	Não	Não	Diariamente ou quase todo dia	Mensalmente	Nunca	Nunca
Entre 43 e 47 anos	Masculino	Não sou profissional da saúde	Até 24 horas	Não	Não tenho histórico de doença psiquiátrica.	Não	Não fui infectado(a).	Não	Não tive familiar infectado.	Não	Sim	Não	Não	Nem um pouco.	Nem um pouco.	Nem um pouco.	Nem um pouco.	Nem um pouco.	Nem um pouco.	Nem um pouco.	Nem um pouco.	Nem um pouco.	Nem um pouco.	Nem um pouco.	Nem um pouco.	Nem um pouco.	Nem um pouco.	Nem um pouco.	Nem um pouco.	Nem um pouco.	Nem um pouco.	Nem um pouco.	Nem um pouco.	Nem um pouco.	Nem um pouco.	Sim	Sim	Não	Não	Não	Não	Não	Não	Não	Não	Nunca	Nunca	Nunca	Nunca
Entre 38 e 42 anos	Feminino	Enfermagem	Acima de 48 horas	Não	Não tenho histórico de doença psiquiátrica.	Não	Não fui infectado(a).	Não	Não tive familiar infectado.	Sim	Sim	Não	Não	Um pouco.	Um pouco.	Um pouco.	Um pouco.	Um pouco.	Um pouco.	Um pouco.	Um pouco.	Nem um pouco.	Nem um pouco.	Nem um pouco.	Nem um pouco.	Nem um pouco.	Nem um pouco.	Nem um pouco.	Nem um pouco.	Nem um pouco.	Nem um pouco.	Nem um pouco.	Nem um pouco.	Nem um pouco.	Nem um pouco.	Não	Não	Não	Não	Não	Não	Não	Não	Não	Não	Nunca	Nunca	Nunca	Nunca
Entre 28 e 32 anos	Masculino	Não sou profissional da saúde	Entre 24-48 horas	Não	Não tenho histórico de doença psiquiátrica.	Não	Não fui infectado(a).	Não	Não tive familiar infectado.	Sim	Não	Não	Não	Um pouco.	Nem um pouco.	Um pouco.	Nem um pouco.	Nem um pouco.	Um pouco.	Um pouco.	Muito.	Nem um pouco.	Um pouco.	Nem um pouco.	Nem um pouco.	Um pouco.	Um pouco.	Nem um pouco.	Nem um pouco.	Nem um pouco.	Nem um pouco.	Nem um pouco.	Nem um pouco.	Nem um pouco.	Nem um pouco.	Não	Não	Não	Não	Não	Não	Não	Não	Não	Não	Nunca	Nunca	Nunca	Nunca
Entre 33 e 37 anos	Masculino	Não sou profissional da saúde	Sem exposição direta a pacientes infectados.	Não	Não tenho histórico de doença psiquiátrica.	Sim	Tratamento ambulatorial.	Não	Não tive familiar infectado.	Não	Sim	Não	Não	Nem um pouco.	Nem um pouco.	Nem um pouco.	Nem um pouco.	Nem um pouco.	Nem um pouco.	Nem um pouco.	Nem um pouco.	Nem um pouco.	Nem um pouco.	Nem um pouco.	Nem um pouco.	Nem um pouco.	Nem um pouco.	Nem um pouco.	Nem um pouco.	Nem um pouco.	Nem um pouco.	Nem um pouco.	Nem um pouco.	Nem um pouco.	Nem um pouco.	Não	Não	Não	Não	Não	Não	Não	Não	Não	Não	Nunca	Nunca	Nunca	Nunca
Entre 43 e 47 anos	Masculino	Enfermagem	Acima de 48 horas	Sim	Outros	Sim	Tratamento ambulatorial.	Sim	Tratamento ambulatorial.	Sim	Não	Não	Sim	Nem um pouco.	Um pouco.	Um pouco.	Um pouco.	Um pouco.	Um pouco.	Um pouco.	Um pouco.	Um pouco.	Um pouco.	Um pouco.	Um pouco.	Nem um pouco.	Um pouco.	Moderadamente.	Moderadamente.	Um pouco.	Um pouco.	Um pouco.	Nem um pouco.	Um pouco.	Um pouco.	Não	Sim	Não	Não	Sim	Não	Sim	Não	Não	Não	Nunca	Mensalmente	Nunca	Nunca
Entre 43 e 47 anos	Masculino	Não sou profissional da saúde	Sem exposição direta a pacientes infectados.	Não	Não tenho histórico de doença psiquiátrica.	Não	Não fui infectado(a).	Não	Não tive familiar infectado.	Não	Não	Não	Não	Nem um pouco.	Nem um pouco.	Nem um pouco.	Nem um pouco.	Nem um pouco.	Nem um pouco.	Nem um pouco.	Nem um pouco.	Nem um pouco.	Nem um pouco.	Nem um pouco.	Nem um pouco.	Nem um pouco.	Nem um pouco.	Nem um pouco.	Nem um pouco.	Nem um pouco.	Nem um pouco.	Nem um pouco.	Nem um pouco.	Nem um pouco.	Nem um pouco.	Sim	Sim	Não	Não	Não	Não	Não	Não	Não	Não	Nunca	Nunca	Nunca	Nunca
Entre 48 e 52 anos	Masculino	Não sou profissional da saúde	Até 24 horas	Não	Não tenho histórico de doença psiquiátrica.	Sim	Não fui infectado(a).	Não	Não tive familiar infectado.	Sim	Não	Não	Não	Nem um pouco.	Nem um pouco.	Nem um pouco.	Nem um pouco.	Nem um pouco.	Nem um pouco.	Nem um pouco.	Nem um pouco.	Nem um pouco.	Nem um pouco.	Nem um pouco.	Nem um pouco.	Nem um pouco.	Nem um pouco.	Nem um pouco.	Nem um pouco.	Nem um pouco.	Nem um pouco.	Nem um pouco.	Nem um pouco.	Nem um pouco.	Nem um pouco.	Não	Sim	Não	Não	Não	Não	Não	Não	Não	Não	Nunca	Nunca	Nunca	Nunca
Entre 33 e 37 anos	Feminino	Não sou profissional da saúde	Até 24 horas	Não	Não tenho histórico de doença psiquiátrica.	Não	Não fui infectado(a).	Não	Não tive familiar infectado.	Sim	Sim	Não	Não	Nem um pouco.	Nem um pouco.	Nem um pouco.	Nem um pouco.	Nem um pouco.	Nem um pouco.	Nem um pouco.	Nem um pouco.	Nem um pouco.	Nem um pouco.	Nem um pouco.	Nem um pouco.	Nem um pouco.	Nem um pouco.	Nem um pouco.	Nem um pouco.	Nem um pouco.	Nem um pouco.	Nem um pouco.	Nem um pouco.	Nem um pouco.	Nem um pouco.	Não	Não	Não	Não	Não	Não	Não	Não	Não	Não	Nunca	Nunca	Nunca	Nunca
Entre 33 e 37 anos	Feminino	Medicina	Entre 24-48 horas	Não	Não tenho histórico de doença psiquiátrica.	Não	Não fui infectado(a).	Sim	Tratamento ambulatorial.	Não	Não	Não	Sim	Nem um pouco.	Nem um pouco.	Nem um pouco.	Nem um pouco.	Moderadamente.	Nem um pouco.	Um pouco.	Nem um pouco.	Um pouco.	Um pouco.	Muito.	Nem um pouco.	Nem um pouco.	Nem um pouco.	Nem um pouco.	Nem um pouco.	Nem um pouco.	Nem um pouco.	Nem um pouco.	Um pouco.	Nem um pouco.	Um pouco.	Não	Sim	Não	Não	Não	Não	Não	Não	Não	Não	Nunca	Semanalmente	Nunca	Nunca
Entre 38 e 42 anos	Masculino	Enfermagem	Entre 24-48 horas	Não	Não tenho histórico de doença psiquiátrica.	Sim	Tratamento ambulatorial.	Sim	Tratamento ambulatorial.	Não	Sim	Sim	Sim	Extremamente.	Muito.	Muito.	Um pouco.	Extremamente.	Extremamente.	Nem um pouco.	Muito.	Extremamente.	Extremamente.	Extremamente.	Extremamente.	Extremamente.	Extremamente.	Moderadamente.	Extremamente.	Extremamente.	Extremamente.	Extremamente.	Extremamente.	Extremamente.	Um pouco.	Não	Não	Não	Não	Não	Não	Não	Não	Não	Não	Nunca	Nunca	Nunca	Nunca
Entre 38 e 42 anos	Feminino	Enfermagem	Entre 24-48 horas	Sim	Transtorno de Ansiedade	Sim	Tratamento ambulatorial.	Sim	Tratamento ambulatorial.	Não	Sim	Não	Sim	Muito.	Extremamente.	Um pouco.	Muito.	Um pouco.	Um pouco.	Um pouco.	Um pouco.	Nem um pouco.	Um pouco.	Um pouco.	Um pouco.	Um pouco.	Nem um pouco.	Extremamente.	Muito.	Um pouco.	Extremamente.	Moderadamente.	Nem um pouco.	Um pouco.	Um pouco.	Não	Sim	Não	Não	Não	Não	Sim	Não	Não	Não	Nunca	1 ou 2 vezes	Nunca	Nunca
Entre 23 e 27 anos	Masculino	Medicina	Até 24 horas	Não	Não tenho histórico de doença psiquiátrica.	Não	Não fui infectado(a).	Não	Não tive familiar infectado.	Sim	Não	Não	Não	Nem um pouco.	Nem um pouco.	Nem um pouco.	Um pouco.	Muito.	Um pouco.	Muito.	Nem um pouco.	Nem um pouco.	Nem um pouco.	Muito.	Nem um pouco.	Nem um pouco.	Nem um pouco.	Um pouco.	Nem um pouco.	Nem um pouco.	Nem um pouco.	Nem um pouco.	Nem um pouco.	Moderadamente.	Moderadamente.	Sim	Sim	Sim	Não	Não	Não	Não	Não	Não	Não	Semanalmente	Semanalmente	1 ou 2 vezes	Nunca
Entre 28 e 32 anos	Masculino	Enfermagem	Acima de 48 horas	Não	Não tenho histórico de doença psiquiátrica.	Não	Não fui infectado(a).	Não	Não tive familiar infectado.	Sim	Sim	Não	Não	Nem um pouco.	Nem um pouco.	Nem um pouco.	Nem um pouco.	Nem um pouco.	Nem um pouco.	Nem um pouco.	Nem um pouco.	Nem um pouco.	Nem um pouco.	Nem um pouco.	Nem um pouco.	Nem um pouco.	Nem um pouco.	Nem um pouco.	Nem um pouco.	Nem um pouco.	Nem um pouco.	Nem um pouco.	Nem um pouco.	Nem um pouco.	Nem um pouco.	Não	Não	Não	Não	Não	Não	Não	Não	Não	Não	Nunca	Nunca	Nunca	Nunca
Entre 33 e 37 anos	Feminino	Enfermagem	Entre 24-48 horas	Não	Não tenho histórico de doença psiquiátrica.	Não	Não fui infectado(a).	Não	Não tive familiar infectado.	Sim	Não	Não	Sim	Moderadamente.	Muito.	Muito.	Muito.	Moderadamente.	Extremamente.	Muito.	Moderadamente.	Moderadamente.	Muito.	Moderadamente.	Moderadamente.	Moderadamente.	Moderadamente.	Muito.	Muito.	Moderadamente.	Muito.	Muito.	Moderadamente.	Moderadamente.	Muito.	Sim	Sim	Não	Não	Não	Não	Não	Não	Não	Não	Diariamente ou quase todo dia	Semanalmente	Nunca	Nunca
Entre 23 e 27 anos	Feminino	Fisioterapia	Até 24 horas	Não	Não tenho histórico de doença psiquiátrica.	Não	Não fui infectado(a).	Sim	Óbito.	Não	Não	Sim	Sim	Moderadamente.	Um pouco.	Moderadamente.	Muito.	Muito.	Extremamente.	Muito.	Nem um pouco.	Moderadamente.	Moderadamente.	Muito.	Muito.	Um pouco.	Nem um pouco.	Um pouco.	Muito.	Um pouco.	Muito.	Nem um pouco.	Moderadamente.	Moderadamente.	Um pouco.	Não	Sim	Não	Não	Não	Não	Não	Não	Não	Não	Nunca	Semanalmente	Nunca	Nunca
Entre 23 e 27 anos	Feminino	Enfermagem	Até 24 horas	Sim	Transtorno de Ansiedade	Sim	Tratamento ambulatorial.	Sim	Tratamento ambulatorial.	Sim	Não	Sim	Sim	Muito.	Muito.	Muito.	Moderadamente.	Extremamente.	Muito.	Muito.	Moderadamente.	Muito.	Muito.	Moderadamente.	Moderadamente.	Moderadamente.	Muito.	Extremamente.	Extremamente.	Muito.	Muito.	Muito.	Muito.	Muito.	Muito.	Não	Não	Não	Não	Não	Não	Não	Não	Não	Não	Nunca	Nunca	Nunca	Nunca
Entre 38 e 42 anos	Masculino	Enfermagem	Entre 24-48 horas	Não	Transtorno de Humor	Sim	Internação em UTI.	Sim	Tratamento ambulatorial.	Sim	Não	Não	Sim	Extremamente.	Muito.	Muito.	Extremamente.	Muito.	Muito.	Muito.	Muito.	Muito.	Extremamente.	Nem um pouco.	Muito.	Muito.	Muito.	Extremamente.	Extremamente.	Muito.	Muito.	Extremamente.	Muito.	Muito.	Nem um pouco.	Não	Não	Não	Não	Não	Não	Não	Não	Não	Não	Nunca	Nunca	Nunca	Nunca
Entre 33 e 37 anos	Feminino	Enfermagem	Entre 24-48 horas	Não	Não tenho histórico de doença psiquiátrica.	Sim	Tratamento ambulatorial.	Não	Não tive familiar infectado.	Não	Não	Não	Sim	Muito.	Extremamente.	Muito.	Moderadamente.	Moderadamente.	Extremamente.	Muito.	Moderadamente.	Extremamente.	Extremamente.	Extremamente.	Extremamente.	Moderadamente.	Moderadamente.	Extremamente.	Extremamente.	Extremamente.	Extremamente.	Extremamente.	Extremamente.	Extremamente.	Extremamente.	Não	Não	Não	Não	Não	Não	Não	Não	Não	Não	Nunca	Nunca	Nunca	Nunca
Entre 28 e 32 anos	Masculino	Medicina	Acima de 48 horas	Não	Não tenho histórico de doença psiquiátrica.	Não	Não fui infectado(a).	Não	Não tive familiar infectado.	Não	Não	Sim	Sim	Muito.	Moderadamente.	Extremamente.	Muito.	Moderadamente.	Muito.	Moderadamente.	Um pouco.	Um pouco.	Moderadamente.	Moderadamente.	Moderadamente.	Moderadamente.	Moderadamente.	Muito.	Moderadamente.	Muito.	Moderadamente.	Nem um pouco.	Moderadamente.	Um pouco.	Um pouco.	Sim	Sim	Não	Não	Não	Não	Não	Não	Não	Não	Diariamente ou quase todo dia	Semanalmente	Nunca	Nunca
Entre 28 e 32 anos	Masculino	Medicina	Acima de 48 horas	Não	Não tenho histórico de doença psiquiátrica.	Não	Não fui infectado(a).	Sim	Tratamento ambulatorial.	Sim	Não	Não	Sim	Moderadamente.	Nem um pouco.	Um pouco.	Nem um pouco.	Moderadamente.	Um pouco.	Nem um pouco.	Nem um pouco.	Um pouco.	Um pouco.	Nem um pouco.	Nem um pouco.	Um pouco.	Nem um pouco.	Nem um pouco.	Moderadamente.	Nem um pouco.	Moderadamente.	Nem um pouco.	Nem um pouco.	Nem um pouco.	Nem um pouco.	Não	Sim	Não	Não	Não	Não	Não	Não	Não	Não	Nunca	Semanalmente	1 ou 2 vezes	Nunca
Entre 28 e 32 anos	Masculino	Enfermagem	Acima de 48 horas	Não	Não tenho histórico de doença psiquiátrica.	Não	Não fui infectado(a).	Sim	Tratamento ambulatorial.	Sim	Sim	Sim	Sim	Um pouco.	Moderadamente.	Moderadamente.	Moderadamente.	Moderadamente.	Um pouco.	Moderadamente.	Um pouco.	Um pouco.	Um pouco.	Um pouco.	Um pouco.	Um pouco.	Um pouco.	Moderadamente.	Moderadamente.	Um pouco.	Moderadamente.	Moderadamente.	Moderadamente.	Muito.	Um pouco.	Sim	Sim	Sim	Não	Não	Não	Não	Não	Não	Não	Nunca	Mensalmente	1 ou 2 vezes	Nunca
Entre 43 e 47 anos	Feminino	Enfermagem	Entre 24-48 horas	Não	Não tenho histórico de doença psiquiátrica.	Não	Não fui infectado(a).	Sim	Tratamento ambulatorial.	Sim	Sim	Sim	Sim	Extremamente.	Muito.	Extremamente.	Extremamente.	Extremamente.	Muito.	Nem um pouco.	Um pouco.	Moderadamente.	Muito.	Moderadamente.	Moderadamente.	Moderadamente.	Muito.	Muito.	Muito.	Muito.	Moderadamente.	Muito.	Moderadamente.	Muito.	Moderadamente.	Não	Sim	Não	Não	Não	Não	Não	Não	Não	Não	Nunca	Semanalmente	Nunca	Nunca
Entre 48 e 52 anos	Masculino	Enfermagem	Até 24 horas	Não	Não tenho histórico de doença psiquiátrica.	Não	Não fui infectado(a).	Sim	Óbito.	Sim	Não	Não	Não	Nem um pouco.	Nem um pouco.	Nem um pouco.	Nem um pouco.	Nem um pouco.	Nem um pouco.	Nem um pouco.	Nem um pouco.	Nem um pouco.	Nem um pouco.	Nem um pouco.	Nem um pouco.	Nem um pouco.	Nem um pouco.	Nem um pouco.	Nem um pouco.	Nem um pouco.	Nem um pouco.	Nem um pouco.	Nem um pouco.	Nem um pouco.	Nem um pouco.	Sim	Sim	Não	Não	Não	Não	Não	Não	Não	Não	1 ou 2 vezes	1 ou 2 vezes	Nunca	Nunca
Entre 43 e 47 anos	Feminino	Enfermagem	Até 24 horas	Não	Não tenho histórico de doença psiquiátrica.	Não	Não fui infectado(a).	Não	Não tive familiar infectado.	Sim	Sim	Não	Não	Um pouco.	Um pouco.	Um pouco.	Um pouco.	Um pouco.	Muito.	Moderadamente.	Um pouco.	Muito.	Um pouco.	Muito.	Muito.	Moderadamente.	Um pouco.	Um pouco.	Moderadamente.	Um pouco.	Nem um pouco.	Nem um pouco.	Nem um pouco.	Nem um pouco.	Um pouco.	Não	Não	Não	Não	Não	Não	Não	Não	Não	Não	Nunca	Nunca	Nunca	Nunca
Entre 38 e 42 anos	Masculino	Enfermagem	Acima de 48 horas	Não	Não tenho histórico de doença psiquiátrica.	Não	Não fui infectado(a).	Não	Não tive familiar infectado.	Sim	Não	Não	Não	Nem um pouco.	Nem um pouco.	Nem um pouco.	Nem um pouco.	Nem um pouco.	Nem um pouco.	Nem um pouco.	Nem um pouco.	Nem um pouco.	Nem um pouco.	Nem um pouco.	Nem um pouco.	Nem um pouco.	Nem um pouco.	Nem um pouco.	Nem um pouco.	Nem um pouco.	Nem um pouco.	Nem um pouco.	Nem um pouco.	Nem um pouco.	Nem um pouco.	Não	Sim	Não	Não	Não	Não	Não	Não	Não	Não	Nunca	1 ou 2 vezes	Nunca	Nunca
Entre 38 e 42 anos	Masculino	Enfermagem	Acima de 48 horas	Não	Não tenho histórico de doença psiquiátrica.	Sim	Tratamento ambulatorial.	Sim	Tratamento ambulatorial.	Não	Sim	Não	Sim	Moderadamente.	Moderadamente.	Moderadamente.	Moderadamente.	Moderadamente.	Moderadamente.	Moderadamente.	Moderadamente.	Moderadamente.	Moderadamente.	Moderadamente.	Moderadamente.	Moderadamente.	Moderadamente.	Moderadamente.	Moderadamente.	Moderadamente.	Moderadamente.	Nem um pouco.	Nem um pouco.	Moderadamente.	Nem um pouco.	Sim	Sim	Não	Não	Não	Não	Não	Não	Não	Não	Nunca	Nunca	Nunca	Nunca
Entre 53 e 57 anos	Feminino	Enfermagem	Até 24 horas	Não	Não tenho histórico de doença psiquiátrica.	Sim	Tratamento ambulatorial.	Não	Tratamento ambulatorial.	Não	Sim	Não	Não	Moderadamente.	Nem um pouco.	Moderadamente.	Nem um pouco.	Moderadamente.	Moderadamente.	Moderadamente.	Nem um pouco.	Nem um pouco.	Um pouco.	Moderadamente.	Moderadamente.	Moderadamente.	Um pouco.	Nem um pouco.	Um pouco.	Moderadamente.	Nem um pouco.	Um pouco.	Um pouco.	Moderadamente.	Nem um pouco.	Sim	Não	Não	Não	Não	Não	Não	Não	Não	Não	Nunca	Nunca	Nunca	Nunca
Entre 48 e 52 anos	Feminino	Enfermagem	Acima de 48 horas	Não	Não tenho histórico de doença psiquiátrica.	Sim	Tratamento ambulatorial.	Sim	Tratamento ambulatorial.	Não	Sim	Não	Sim	Um pouco.	Nem um pouco.	Um pouco.	Um pouco.	Um pouco.	Um pouco.	Um pouco.	Um pouco.	Nem um pouco.	Nem um pouco.	Um pouco.	Um pouco.	Um pouco.	Um pouco.	Nem um pouco.	Nem um pouco.	Um pouco.	Um pouco.	Nem um pouco.	Nem um pouco.	Um pouco.	Um pouco.	Não	Sim	Não	Não	Não	Não	Não	Não	Não	Não	Nunca	Mensalmente	Nunca	Nunca
Entre 48 e 52 anos	Masculino	Enfermagem	Entre 24-48 horas	Não	Não tenho histórico de doença psiquiátrica.	Sim	Tratamento ambulatorial.	Não	Não tive familiar infectado.	Sim	Não	Não	Sim	Um pouco.	Moderadamente.	Um pouco.	Um pouco.	Um pouco.	Um pouco.	Um pouco.	Um pouco.	Um pouco.	Um pouco.	Muito.	Moderadamente.	Um pouco.	Nem um pouco.	Muito.	Moderadamente.	Moderadamente.	Muito.	Um pouco.	Nem um pouco.	Moderadamente.	Nem um pouco.	Não	Sim	Sim	Não	Não	Não	Não	Não	Não	Não	Nunca	Mensalmente	1 ou 2 vezes	Nunca
Entre 33 e 37 anos	Masculino	Enfermagem	Acima de 48 horas	Não	Não tenho histórico de doença psiquiátrica.	Não	Não fui infectado(a).	Sim	Tratamento ambulatorial.	Sim	Sim	Não	Não	Nem um pouco.	Moderadamente.	Um pouco.	Moderadamente.	Um pouco.	Moderadamente.	Um pouco.	Um pouco.	Nem um pouco.	Um pouco.	Moderadamente.	Moderadamente.	Moderadamente.	Um pouco.	Muito.	Muito.	Moderadamente.	Um pouco.	Um pouco.	Nem um pouco.	Muito.	Um pouco.	Não	Sim	Não	Não	Não	Não	Não	Não	Não	Não	Nunca	Semanalmente	Nunca	Nunca
Entre 43 e 47 anos	Masculino	Enfermagem	Até 24 horas	Não	Não tenho histórico de doença psiquiátrica.	Sim	Tratamento ambulatorial.	Não	Não tive familiar infectado.	Sim	Não	Não	Não	Nem um pouco.	Nem um pouco.	Um pouco.	Nem um pouco.	Nem um pouco.	Nem um pouco.	Um pouco.	Nem um pouco.	Nem um pouco.	Nem um pouco.	Nem um pouco.	Um pouco.	Nem um pouco.	Nem um pouco.	Nem um pouco.	Nem um pouco.	Nem um pouco.	Moderadamente.	Um pouco.	Nem um pouco.	Nem um pouco.	Nem um pouco.	Não	Sim	Não	Não	Não	Não	Não	Não	Não	Não	Nunca	1 ou 2 vezes	Nunca	Nunca
Entre 33 e 37 anos	Feminino	Enfermagem	Acima de 48 horas	Não	Não tenho histórico de doença psiquiátrica.	Não	Não fui infectado(a).	Sim	Tratamento ambulatorial.	Não	Não	Não	Não	Um pouco.	Nem um pouco.	Um pouco.	Um pouco.	Um pouco.	Um pouco.	Um pouco.	Moderadamente.	Um pouco.	Um pouco.	Muito.	Um pouco.	Nem um pouco.	Um pouco.	Nem um pouco.	Um pouco.	Um pouco.	Nem um pouco.	Nem um pouco.	Nem um pouco.	Nem um pouco.	Muito.	Sim	Sim	Não	Não	Não	Não	Não	Não	Não	Não	Semanalmente	Semanalmente	Nunca	Nunca
Entre 38 e 42 anos	Feminino	Enfermagem	Até 24 horas	Não	Não tenho histórico de doença psiquiátrica.	Sim	Tratamento ambulatorial.	Sim	Internação em UTI.	Sim	Sim	Não	Sim	Moderadamente.	Muito.	Muito.	Nem um pouco.	Muito.	Moderadamente.	Moderadamente.	Um pouco.	Moderadamente.	Um pouco.	Moderadamente.	Nem um pouco.	Um pouco.	Moderadamente.	Moderadamente.	Muito.	Moderadamente.	Moderadamente.	Um pouco.	Nem um pouco.	Muito.	Um pouco.	Não	Não	Não	Não	Não	Não	Não	Não	Não	Não	Nunca	Nunca	Nunca	Nunca
Entre 38 e 42 anos	Masculino	Enfermagem	Entre 24-48 horas	Não	Não tenho histórico de doença psiquiátrica.	Sim	Tratamento ambulatorial.	Sim	Tratamento ambulatorial.	Sim	Não	Não	Não	Um pouco.	Um pouco.	Um pouco.	Um pouco.	Um pouco.	Moderadamente.	Um pouco.	Moderadamente.	Muito.	Um pouco.	Moderadamente.	Um pouco.	Um pouco.	Um pouco.	Um pouco.	Um pouco.	Moderadamente.	Nem um pouco.	Um pouco.	Nem um pouco.	Um pouco.	Um pouco.	Não	Sim	Não	Não	Não	Não	Não	Não	Não	Não	Nunca	Mensalmente	Nunca	Nunca
[truncated: 57 more columns]
